# Supplementary material for: The classification of skateboarding tricks via transfer learning pipelines
Source: PeerJ Comput Sci. 2021 Aug 18;7:e680. doi: 10.7717/peerj-cs.680 (PMC8384043; doi:10.7717/peerj-cs.680)
Supplement: Supplemental Information 2 [file peerj-cs-07-680-s002.zip]

Archive with 151 entries (150 files):
- PeerJ-RAWDATA/
- PeerJ-RAWDATA/FS180 (1).csv
- PeerJ-RAWDATA/FS180 (10).csv
- PeerJ-RAWDATA/FS180 (11).csv
- PeerJ-RAWDATA/FS180 (12).csv
- PeerJ-RAWDATA/FS180 (13).csv
- PeerJ-RAWDATA/FS180 (14).csv
- PeerJ-RAWDATA/FS180 (15).csv
- PeerJ-RAWDATA/FS180 (16).csv
- PeerJ-RAWDATA/FS180 (17).csv
- PeerJ-RAWDATA/FS180 (18).csv
- PeerJ-RAWDATA/FS180 (19).csv
- PeerJ-RAWDATA/FS180 (2).csv
- PeerJ-RAWDATA/FS180 (20).csv
- PeerJ-RAWDATA/FS180 (21).csv
- PeerJ-RAWDATA/FS180 (22).csv
- PeerJ-RAWDATA/FS180 (23).csv
- PeerJ-RAWDATA/FS180 (24).csv
- PeerJ-RAWDATA/FS180 (25).csv
- PeerJ-RAWDATA/FS180 (26).csv
- PeerJ-RAWDATA/FS180 (27).csv
- PeerJ-RAWDATA/FS180 (28).csv
- PeerJ-RAWDATA/FS180 (29).csv
- PeerJ-RAWDATA/FS180 (3).csv
- PeerJ-RAWDATA/FS180 (30).csv
- PeerJ-RAWDATA/FS180 (4).csv
- PeerJ-RAWDATA/FS180 (5).csv
- PeerJ-RAWDATA/FS180 (6).csv
- PeerJ-RAWDATA/FS180 (7).csv
- PeerJ-RAWDATA/FS180 (8).csv
- PeerJ-RAWDATA/FS180 (9).csv
- PeerJ-RAWDATA/KF (1).csv
- PeerJ-RAWDATA/KF (10).csv
- PeerJ-RAWDATA/KF (11).csv
- PeerJ-RAWDATA/KF (12).csv
- PeerJ-RAWDATA/KF (13).csv
- PeerJ-RAWDATA/KF (14).csv
- PeerJ-RAWDATA/KF (15).csv
- PeerJ-RAWDATA/KF (16).csv
- PeerJ-RAWDATA/KF (17).csv
- PeerJ-RAWDATA/KF (18).csv
- PeerJ-RAWDATA/KF (19).csv
- PeerJ-RAWDATA/KF (2).csv
- PeerJ-RAWDATA/KF (20).csv
- PeerJ-RAWDATA/KF (21).csv
- PeerJ-RAWDATA/KF (22).csv
- PeerJ-RAWDATA/KF (23).csv
- PeerJ-RAWDATA/KF (24).csv
- PeerJ-RAWDATA/KF (25).csv
- PeerJ-RAWDATA/KF (26).csv
- PeerJ-RAWDATA/KF (27).csv
- PeerJ-RAWDATA/KF (28).csv
- PeerJ-RAWDATA/KF (29).csv
- PeerJ-RAWDATA/KF (3).csv
- PeerJ-RAWDATA/KF (30).csv
- PeerJ-RAWDATA/KF (4).csv
- PeerJ-RAWDATA/KF (5).csv
- PeerJ-RAWDATA/KF (6).csv
- PeerJ-RAWDATA/KF (7).csv
- PeerJ-RAWDATA/KF (8).csv
- PeerJ-RAWDATA/KF (9).csv
- PeerJ-RAWDATA/NFS (1).csv
- PeerJ-RAWDATA/NFS (10).csv
- PeerJ-RAWDATA/NFS (11).csv
- PeerJ-RAWDATA/NFS (12).csv
- PeerJ-RAWDATA/NFS (13).csv
- PeerJ-RAWDATA/NFS (14).csv
- PeerJ-RAWDATA/NFS (15).csv
- PeerJ-RAWDATA/NFS (16).csv
- PeerJ-RAWDATA/NFS (17).csv
- PeerJ-RAWDATA/NFS (18).csv
- PeerJ-RAWDATA/NFS (19).csv
- PeerJ-RAWDATA/NFS (2).csv
- PeerJ-RAWDATA/NFS (20).csv
- PeerJ-RAWDATA/NFS (21).csv
- PeerJ-RAWDATA/NFS (22).csv
- PeerJ-RAWDATA/NFS (23).csv
- PeerJ-RAWDATA/NFS (24).csv
- PeerJ-RAWDATA/NFS (25).csv
- PeerJ-RAWDATA/NFS (26).csv
- PeerJ-RAWDATA/NFS (27).csv
- PeerJ-RAWDATA/NFS (28).csv
- PeerJ-RAWDATA/NFS (29).csv
- PeerJ-RAWDATA/NFS (3).csv
- PeerJ-RAWDATA/NFS (30).csv
- PeerJ-RAWDATA/NFS (4).csv
- PeerJ-RAWDATA/NFS (5).csv
- PeerJ-RAWDATA/NFS (6).csv
- PeerJ-RAWDATA/NFS (7).csv
- PeerJ-RAWDATA/NFS (8).csv
- PeerJ-RAWDATA/NFS (9).csv
- PeerJ-RAWDATA/OLLIE (1).csv
- PeerJ-RAWDATA/OLLIE (10).csv
- PeerJ-RAWDATA/OLLIE (11).csv
- PeerJ-RAWDATA/OLLIE (12).csv
- PeerJ-RAWDATA/OLLIE (13).csv
- PeerJ-RAWDATA/OLLIE (14).csv
- PeerJ-RAWDATA/OLLIE (15).csv
- PeerJ-RAWDATA/OLLIE (16).csv
- PeerJ-RAWDATA/OLLIE (17).csv
- PeerJ-RAWDATA/OLLIE (18).csv
- PeerJ-RAWDATA/OLLIE (19).csv
- PeerJ-RAWDATA/OLLIE (2).csv
- PeerJ-RAWDATA/OLLIE (20).csv
- PeerJ-RAWDATA/OLLIE (21).csv
- PeerJ-RAWDATA/OLLIE (22).csv
- PeerJ-RAWDATA/OLLIE (23).csv
- PeerJ-RAWDATA/OLLIE (24).csv
- PeerJ-RAWDATA/OLLIE (25).csv
- PeerJ-RAWDATA/OLLIE (26).csv
- PeerJ-RAWDATA/OLLIE (27).csv
- PeerJ-RAWDATA/OLLIE (28).csv
- PeerJ-RAWDATA/OLLIE (29).csv
- PeerJ-RAWDATA/OLLIE (3).csv
- PeerJ-RAWDATA/OLLIE (30).csv
- PeerJ-RAWDATA/OLLIE (4).csv
- PeerJ-RAWDATA/OLLIE (5).csv
- PeerJ-RAWDATA/OLLIE (6).csv
- PeerJ-RAWDATA/OLLIE (7).csv
- PeerJ-RAWDATA/OLLIE (8).csv
- PeerJ-RAWDATA/OLLIE (9).csv
- PeerJ-RAWDATA/PS (1).csv
- PeerJ-RAWDATA/PS (10).csv
- PeerJ-RAWDATA/PS (11).csv
- PeerJ-RAWDATA/PS (12).csv
- PeerJ-RAWDATA/PS (13).csv
- PeerJ-RAWDATA/PS (14).csv
- PeerJ-RAWDATA/PS (15).csv
- PeerJ-RAWDATA/PS (16).csv
- PeerJ-RAWDATA/PS (17).csv
- PeerJ-RAWDATA/PS (18).csv
- PeerJ-RAWDATA/PS (19).csv
- PeerJ-RAWDATA/PS (2).csv
- PeerJ-RAWDATA/PS (20).csv
- PeerJ-RAWDATA/PS (21).csv
- PeerJ-RAWDATA/PS (22).csv
- PeerJ-RAWDATA/PS (23).csv
- PeerJ-RAWDATA/PS (24).csv
- PeerJ-RAWDATA/PS (25).csv
- PeerJ-RAWDATA/PS (26).csv
- PeerJ-RAWDATA/PS (27).csv
- PeerJ-RAWDATA/PS (28).csv
- PeerJ-RAWDATA/PS (29).csv
- PeerJ-RAWDATA/PS (3).csv
- PeerJ-RAWDATA/PS (30).csv
- PeerJ-RAWDATA/PS (4).csv
- PeerJ-RAWDATA/PS (5).csv
- PeerJ-RAWDATA/PS (6).csv
- PeerJ-RAWDATA/PS (7).csv
- PeerJ-RAWDATA/PS (8).csv
- PeerJ-RAWDATA/PS (9).csv
