# Supplementary material for: The classification of skateboarding tricks via transfer learning pipelines
Source: PeerJ Comput Sci. 2021 Aug 18;7:e680. doi: 10.7717/peerj-cs.680 (PMC8384043; doi:10.7717/peerj-cs.680)
Supplement: Supplemental Information 2 [file peerj-cs-07-680-s002.zip › PeerJ-RAWDATA/FS180 (1).csv]

ax	ay	az	ga	gy	gz
0	0	0	0	0	0
0.15	-0.05	-1.17	-1.32	-0.2	0.38
0.15	-0.05	-1.18	-1.06	0	0.23
0.15	-0.04	-1.18	-2.05	0.24	0.48
0.15	-0.04	-1.17	-2.54	-0.02	0.34
0.15	-0.04	-1.18	-1.62	-0.03	0.35
0.14	-0.04	-1.17	-1.07	0.58	0.64
0.14	-0.03	-1.18	1.37	-0.22	0.38
0.15	-0.04	-1.17	0.32	0	0.61
0.14	-0.04	-1.19	-0.19	0.3	0.92
0.14	-0.04	-1.17	-3.3	0.33	0.06
0.14	-0.04	-1.17	-0.35	-0.05	0.43
0.15	-0.04	-1.17	0.41	0.47	0.86
0.14	-0.04	-1.17	0.59	0.15	0.57
0.15	-0.04	-1.17	4.36	-0.03	1.19
0.16	-0.05	-1.18	0.82	-0.08	0.31
0.15	-0.05	-1.18	-0.97	-0.41	0.4
0.15	-0.04	-1.17	5.37	-0.02	1.44
0.15	-0.05	-1.17	12.41	0	2.2
0.15	-0.06	-1.17	12.96	0	2.54
0.12	-0.06	-1.19	-13.22	-0.4	-0.97
0.19	-0.04	-1.18	-13.12	-0.49	-1
0.11	-0.04	-1.18	-14.69	-1.65	-1.07
0.15	-0.03	-1.18	-33.97	-5.15	-4.64
0.12	0.02	-1.18	-27.26	-0.89	-2.36
0.24	-0.02	-1.17	-3.61	0.9	0
0.15	0.04	-1.15	57.39	12.99	5.48
0.11	-0.01	-1.22	45.58	5.11	10.16
0.08	-0.11	-1.19	3.51	-1.97	0.74
0.22	0	-1.16	18.26	2.85	1.91
0.44	-0.06	-1.15	20.5	3.85	6.63
0.87	-0.05	-1.16	38.23	-2.7	19.13
-0.85	-1.71	-2	380.78	182.03	23.99
-0.62	1.89	-2	56.24	-93.57	486.86
-1.73	-0.15	1.99	-498.97	-30.49	486.86
-1.49	0.05	0.6	-244.8	-501.13	486.86
-0.59	0.03	-0.39	-144.48	-214.23	486.86
-2	-0.61	2	367.97	499.4	342.86
-0.6	0.01	-1.34	-91.22	38.06	-12.13
0.16	0.03	-1.16	-258.66	-3.38	-35.87
0.1	0.14	-1.14	85.52	15.04	14.17
0.34	0.11	-1.16	2.21	2.87	-2.06
0.05	0.03	-1.18	68.52	5.86	6
-0.42	0	-1.23	88.09	10.85	15.06
0.08	-0.05	-1.19	142.32	-1.03	21.91
0.25	-0.06	-1.31	41.77	19.25	19
-0.04	-0.37	-0.9	-1.36	-7.85	-5.86
0.26	-0.11	-1.35	34.49	-2.72	3.88
0.27	-0.12	-1.38	-7.62	-1.74	-0.76
0.2	-0.3	-1.06	23.55	-11.51	-0.56
0.09	-0.09	-1.34	-32.05	-1.96	-3.95
0.22	-0.27	-1.05	87.25	-8.37	8.13
0.13	-0.3	-1.11	-8.69	3.42	1.19
0.18	-0.3	-1.06	-34.84	3.16	-2.64
0.09	-0.31	-1.07	-88.29	5.28	-16.16
0.18	-0.11	-1.37	-57.76	-6.63	-17.19
0.25	-0.05	-1.31	-46.68	-10.83	-13.08
0.14	-0.13	-1.16	-38.95	1.62	-4.73
0.13	-0.1	-1.18	-0.92	-0.9	0.42
0.21	-0.12	-1.16	29.81	-0.92	4.63
0.18	-0.17	-1.17	23.65	0.62	5.3
