# Supplementary material for: The classification of skateboarding tricks via transfer learning pipelines
Source: PeerJ Comput Sci. 2021 Aug 18;7:e680. doi: 10.7717/peerj-cs.680 (PMC8384043; doi:10.7717/peerj-cs.680)
Supplement: Supplemental Information 2 [file peerj-cs-07-680-s002.zip › PeerJ-RAWDATA/FS180 (10).csv]

0.0	0.0	0.0	0.0	0.0	0.0
0.1	-0.05	-1.27	-0.95	-0.09	-0.13
0.09	-0.06	-1.27	4.39	0.04	0.07
0.1	-0.06	-1.26	-0.51	-1.09	-0.68
0.12	-0.06	-1.27	0.38	-0.54	-0.64
0.1	-0.06	-1.27	0.36	-0.51	-0.36
0.11	-0.06	-1.27	-2.43	-0.33	-0.41
0.11	-0.06	-1.27	-2.35	-0.45	-0.25
0.1	-0.06	-1.27	3.86	-0.28	0.02
0.1	-0.06	-1.27	2.06	-0.15	-0.18
0.11	-0.06	-1.27	-0.9	0.13	-0.22
0.11	-0.06	-1.27	4.07	-0.44	-0.25
0.09	-0.06	-1.27	-0.52	-0.62	-1.0
0.1	-0.06	-1.26	-5.61	-0.45	-1.44
0.09	-0.06	-1.27	-3.3	-0.18	-0.68
0.09	-0.08	-1.27	-5.45	0.01	-0.42
0.12	-0.05	-1.26	-2.97	-0.15	-0.19
0.1	-0.05	-1.28	-8.02	-0.25	-0.71
0.09	-0.03	-1.27	-6.78	-1.14	-0.42
0.1	-0.04	-1.27	8.97	-0.09	0.77
0.11	-0.05	-1.27	17.63	-1.31	1.64
0.1	-0.06	-1.26	8.12	-1.08	-0.06
0.09	-0.04	-1.27	-49.58	-3.89	-4.99
0.14	0.06	-1.26	-33.32	-1.03	-0.47
0.09	0.01	-1.26	38.74	6.28	3.46
0.19624872439051771	0.11131494489562553	-1.1296970708147633	128.49	9.44	13.14
-0.3280826812962794	-0.3300880195066982	-1.348752844835988	81.69	2.71	8.49
0.1714961385755221	0.41933620309696357	-1.4733648440035156	17.97	3.36	0.97
-0.256982569693565	-0.3920297857890463	-1.4451256558397088	35.54	1.26	3.68
0.4099343322708984	-0.0820693371547957	-1.5906318819634415	5.57	-0.04	4.34
0.812179554925937	0.27836483183970195	-0.7629341344754862	40.06025887464624	-16.792127078619266	15.972369975958335
-1.6970300833244791	-0.18973805188371803	-1.683822516795395	-6.548461769021259	260.94149651652685	-13.947888769497155
-1.9692839780134688	-0.7778918385233525	1.6213940627610923	-528.9371179871068	535.3461023622115	468.5042236926456
-0.7379598905401202	-0.38891232532118725	1.7427945207826578	-537.8344696356754	7.713768607889115	527.2847104947998
-0.6058946455231173	0.5075183529190451	1.2561496980154436	162.98864774008717	-120.04328530003875	463.4120843939224
-0.972419404204345	2.323833633188366	-2.1508988973869583	-318.33189518714147	-88.90231852561774	152.29925956162828
-2.324794160709592	0.6847150492995123	-1.5501604648789082	-107.48122576265851	297.71283595868306	290.41753101756234
0.08046834542476447	-1.0622953240193191	-0.4747358551380413	-36.383970417517254	-61.260970519308415	-9.824544748229343
0.013721474464194472	-0.8567058121949241	-1.3350864327730299	-68.42401736441938	21.541901619925586	1.4153814095561934
-0.36983924645040916	-0.5597125450556661	-1.1539874787933906	0.222062558578763	41.28789633589945	-49.737950979969085
0.6595922496756855	0.06414592230127522	-1.0094335216187318	-12.63	-5.2	-12.54
0.21599199776541333	0.0009934733800934653	-0.8178160083887578	31.26	-22.41	-18.61
0.5453937189455828	-0.0981214149526681	-1.7162832731134348	100.3	-8.56	-8.53
0.4399077931459583	-0.2574529976587379	-1.6193844972721978	71.55	9.0	4.74
0.2661535315975947	-0.05091665719788202	-1.258618416294829	19.46	-6.36	-1.2
0.03438212725002826	-0.5665390027570525	-0.7831423826357174	121.57	-12.57	-2.15
0.14	-0.79	-0.9	154.16	-7.12	4.56
0.14	-0.75	-0.63	-114.58	25.23	8.45
-0.17	-0.3	-1.23	-297.97	33.76	0.23
0.03	-0.24	-1.25	82.85	-5.46	-9.31
0.19	-0.37	-1.07	-38.13	-17.38	-17.54
0.18	-0.17	-1.4	42.15	-1.84	-0.03
0.08	-0.39	-1.13	23.65	3.99	1.07
0.19	-0.46	-0.97	-31.44	-9.57	-5.55
0.23	-0.48	-0.98	-48.0	4.25	6.83
0.32	-0.21	-1.27	-74.05	4.74	-3.09
0.42	-0.07	-1.25	-18.35	0.6	3.1
0.38	-0.22	-1.15	-0.8	14.65	14.02
-1.64	-1.03	0.3	53.89	-7.93	-66.47
0.38	-0.8	-0.1	-212.75	-76.27	-77.86
0.46	0.05	-1.39	-24.14	-9.23	-3.17
