# Supplementary material for: The classification of skateboarding tricks via transfer learning pipelines
Source: PeerJ Comput Sci. 2021 Aug 18;7:e680. doi: 10.7717/peerj-cs.680 (PMC8384043; doi:10.7717/peerj-cs.680)
Supplement: Supplemental Information 2 [file peerj-cs-07-680-s002.zip › PeerJ-RAWDATA/FS180 (11).csv]

0.0	0.0	0.0	0.0	0.0	0.0
0.15	-0.05	-1.17	-1.32	-0.2	0.38
0.15	-0.05	-1.18	-1.06	0.0	0.23
0.15	-0.04	-1.18	-2.05	0.24	0.48
0.15	-0.04	-1.17	-2.54	-0.02	0.34
0.15	-0.04	-1.18	-1.62	-0.03	0.35
0.14	-0.04	-1.17	-1.07	0.58	0.64
0.14	-0.03	-1.18	1.37	-0.22	0.38
0.15	-0.04	-1.17	0.32	0.0	0.61
0.14	-0.04	-1.19	-0.19	0.3	0.92
0.14	-0.04	-1.17	-3.3	0.33	0.06
0.14	-0.04	-1.17	-0.35	-0.05	0.43
0.15	-0.04	-1.17	0.41	0.47	0.86
0.14	-0.04	-1.17	0.59	0.15	0.57
0.15	-0.04	-1.17	4.36	-0.03	1.19
0.16	-0.05	-1.18	0.82	-0.08	0.31
0.15	-0.05	-1.18	-0.97	-0.41	0.4
0.15	-0.04	-1.17	5.37	-0.02	1.44
0.15	-0.05	-1.17	12.41	0.0	2.2
0.15	-0.06	-1.17	12.96	0.0	2.54
0.12	-0.06	-1.19	-13.22	-0.4	-0.97
0.19	-0.04	-1.18	-13.12	-0.49	-1.0
0.11	-0.04	-1.18	-14.69	-1.65	-1.07
0.15	-0.03	-1.18	-33.97	-5.15	-4.64
0.12	0.02	-1.18	-27.26	-0.89	-2.36
0.24615838125744205	0.16531505656164983	-1.3707268240018102	-3.61	0.9	0.0
0.09779460409984506	0.16358368225589034	-1.144339434656008	57.39	12.99	5.48
0.24014686719009326	-0.30002476770427733	-1.2421868188205862	45.58	5.11	10.16
-0.20731802491892387	0.005972554781236192	-1.4861838214671699	3.51	-1.97	0.74
0.230438078623019	0.16088409397690878	-1.0846203849618588	18.26	2.85	1.91
0.32026272138439005	0.19545869265593685	-1.2334987582234633	35.140080056897695	3.08483442723591	8.951331298747693
0.6288116140908375	0.1144257750847547	-1.1796030951524816	54.92873814908621	11.089736320744482	1.3865533810709358
-1.099557133187285	-1.7667576346564884	-1.746951428366024	394.2523001708174	207.22658667877272	44.25822481207442
-0.5179203514571069	1.9429405550959538	-2.101267408037586	38.84137302717144	-99.87556083062535	463.26858313024184
-1.6094395160396031	-0.11852847367759409	1.883542002212713	-521.9242099690849	-40.32794257555217	480.89909208448927
-1.2721116044944174	-0.04654462336107827	0.5355411122953997	-256.2176968591214	-491.36179858907013	490.5560660991904
-0.8549826453119366	-0.1688568114102571	-0.09187419654316104	-171.42783299696765	-220.21019546794255	476.65539184400876
-2.208708470424683	-0.7731117626114297	2.192176906166592	338.55384289024613	527.9089936739172	342.790646434511
-0.7114346169788592	-0.24931485404791487	-1.1880178483548018	-113.06262766056949	16.70206590939692	-40.63508425149285
-0.04211285595402067	0.08727252924085818	-1.4257660719156133	-247.0042441862589	1.0070664546069805	-59.57585852581097
0.07151389995759319	-0.09917853009296651	-0.8420208183608884	85.52	15.04	14.17
0.45094428613690213	0.17697527843021732	-1.1374932726146723	2.21	2.87	-2.06
-0.18692375502777248	0.2666643705857893	-0.9094362933608204	68.52	5.86	6.0
-0.5008498920772646	-0.052379028314754966	-1.1273684947381213	88.09	10.85	15.06
0.005694888659941652	0.09458111271342061	-0.9514413633953067	142.32	-1.03	21.91
0.2826814594221757	-0.25668426657238835	-1.0882012947924944	41.77	19.25	19.0
-0.04	-0.37	-0.9	-1.36	-7.85	-5.86
0.26	-0.11	-1.35	34.49	-2.72	3.88
0.27	-0.12	-1.38	-7.62	-1.74	-0.76
0.2	-0.3	-1.06	23.55	-11.51	-0.56
0.09	-0.09	-1.34	-32.05	-1.96	-3.95
0.22	-0.27	-1.05	87.25	-8.37	8.13
0.13	-0.3	-1.11	-8.69	3.42	1.19
0.18	-0.3	-1.06	-34.84	3.16	-2.64
0.09	-0.31	-1.07	-88.29	5.28	-16.16
0.18	-0.11	-1.37	-57.76	-6.63	-17.19
0.25	-0.05	-1.31	-46.68	-10.83	-13.08
0.14	-0.13	-1.16	-38.95	1.62	-4.73
0.13	-0.1	-1.18	-0.92	-0.9	0.42
0.21	-0.12	-1.16	29.81	-0.92	4.63
0.18	-0.17	-1.17	23.65	0.62	5.3
