# Supplementary material for: The classification of skateboarding tricks via transfer learning pipelines
Source: PeerJ Comput Sci. 2021 Aug 18;7:e680. doi: 10.7717/peerj-cs.680 (PMC8384043; doi:10.7717/peerj-cs.680)
Supplement: Supplemental Information 2 [file peerj-cs-07-680-s002.zip › PeerJ-RAWDATA/FS180 (12).csv]

0.0	0.0	0.0	0.0	0.0	0.0
0.16	-0.03	-1.17	-13.68	-1.67	-1.28
0.15	-0.03	-1.16	8.84	2.91	2.14
0.18	-0.02	-1.17	11.0	0.07	2.02
0.16	-0.04	-1.17	-3.59	-0.19	-0.15
0.15	-0.03	-1.17	-2.93	-0.29	0.19
0.16	-0.04	-1.18	-0.64	-0.61	0.23
0.17	-0.03	-1.18	-5.33	-0.02	0.0
0.15	-0.03	-1.17	-3.84	0.01	0.03
0.16	-0.03	-1.18	-2.86	0.09	0.16
0.17	-0.02	-1.18	-4.54	-0.6	-0.41
0.16	-0.02	-1.16	-12.0	-2.35	-1.36
0.15	-0.01	-1.17	1.83	0.09	1.16
0.15	-0.02	-1.16	7.19	1.95	1.48
0.16	-0.03	-1.18	4.82	2.14	1.42
0.16	-0.02	-1.18	-2.06	-0.31	-0.01
0.16	-0.02	-1.17	-1.53	-0.19	0.28
0.16	-0.02	-1.17	1.52	0.18	0.87
0.16	-0.03	-1.17	9.2	2.82	1.9
0.15	-0.04	-1.17	3.65	0.61	0.78
0.16	-0.04	-1.17	-3.64	0.32	0.03
0.16	-0.04	-1.17	-0.32	0.49	0.6
0.18	-0.03	-1.16	1.68	0.21	0.84
0.18	-0.07	-1.18	-0.54	1.66	0.11
0.12	-0.05	-1.18	-15.61	0.46	-2.2
0.3406287266571759	0.23377794542853822	-1.0976780357699265	-29.12	-2.93	-3.95
0.03922895509261193	-0.13699289097231943	-1.2389951139425117	-32.19	-4.51	-3.69
0.07428358382864153	0.1643227850021595	-1.3192546396070615	-11.1	-1.03	-0.82
-0.050338707196734	0.19193767128954692	-1.1507235951037318	2.5	0.26	1.96
0.061159461561801604	0.09438812211175178	-1.1467194345811602	20.45	1.83	1.68
0.18681495359203693	0.21802989751953872	-1.385092590589314	56.253082085098875	29.055073025061553	1.2223405994163272
0.17901934539160375	0.2118744657965149	-1.3665124678422016	8.79949073968793	-16.11529915658586	7.020130939401938
0.3587697800822174	0.2111265008225544	-1.079599811042792	35.32653012363362	4.379707446572342	-17.949581058188606
0.01659928688596385	0.14954138244082626	-1.3334516911833019	6.1405281974305055	-5.222362690206358	23.157434999431036
0.7860455726766826	0.3770447437182559	-0.792249595715069	-20.543405902867253	0.5912851610013519	-18.8704554554229
-0.9116265481481121	-0.5563759204494004	-1.7410365124211586	-54.4425560503785	85.44549436266763	19.862528026579305
-0.5740190067558559	1.5775318014596853	-1.7237200154450687	-503.006317277393	480.59114331987723	298.04910485549703
-0.7717702116672156	-0.5218202740822045	0.5160391287271273	-464.53281300776734	34.70836058778771	477.6858436486015
-0.9293448780472109	0.6729077907861828	1.7113330489181926	-488.77814719145846	-298.3228122760181	496.5551500065387
-1.3356533175074012	0.5446288601598006	-0.7335180858918677	-45.50263056900107	-515.5284240845517	464.13655261648677
-2.084436245943495	-0.9224148396351401	1.9985302689241595	464.94	-501.13	336.22
-0.06770036124962317	-0.43545506020445557	-0.9475529473910288	-90.66	106.47	58.6
0.051776409343969404	-0.6001737376218342	-0.7457587642929167	-66.9	-0.92	-2.21
0.43458177172229107	-0.3133496230110807	-1.2974031139955446	-50.48	-3.35	-2.47
0.24533014412566384	-0.24287860482932683	-1.2417516120866505	-21.3	9.31	9.36
-0.06048178057220072	0.04495130334367381	-0.9286428174105219	5.8	-4.87	8.87
0.11	-0.19	-1.14	9.57	-0.17	5.79
0.15	-0.18	-1.14	-4.51	-4.25	0.42
0.25	-0.18	-1.15	-74.81	3.49	-4.59
0.25	-0.03	-1.1	-134.06	-2.98	-15.86
0.16	0.06	-1.18	-42.2	-2.25	-2.13
-0.06	0.02	-1.22	3.28	1.05	0.38
0.12	0.04	-1.18	1.77	-0.22	1.62
0.2	0.04	-1.17	3.26	0.41	1.44
0.19	0.02	-1.16	52.2	9.34	8.51
0.08	-0.04	-1.2	41.51	1.63	6.16
0.22	-0.06	-1.16	5.48	1.13	1.47
0.13	-0.05	-1.17	-2.81	0.17	-0.12
0.19	-0.05	-1.15	9.31	0.21	1.82
0.15	-0.07	-1.16	20.85	-0.11	3.65
0.19	-0.08	-1.17	-1.45	0.17	0.37
