# Supplementary material for: The classification of skateboarding tricks via transfer learning pipelines
Source: PeerJ Comput Sci. 2021 Aug 18;7:e680. doi: 10.7717/peerj-cs.680 (PMC8384043; doi:10.7717/peerj-cs.680)
Supplement: Supplemental Information 2 [file peerj-cs-07-680-s002.zip › PeerJ-RAWDATA/FS180 (13).csv]

0.0	0.0	0.0	0.0	0.0	0.0
0.16	-0.05	-1.17	10.68	1.16	1.77
0.16	-0.05	-1.16	2.26	0.04	0.42
0.16	-0.04	-1.18	-2.0	-0.54	0.32
0.16	-0.05	-1.18	2.44	0.52	0.6
0.17	-0.05	-1.16	7.69	0.47	1.76
0.17	-0.06	-1.17	9.58	0.09	2.0
0.18	-0.07	-1.16	9.03	0.46	1.65
0.16	-0.07	-1.16	1.25	-0.23	0.55
0.16	-0.07	-1.17	1.94	-0.37	0.67
0.17	-0.07	-1.17	1.9	-0.02	0.75
0.17	-0.08	-1.17	-1.32	0.35	0.37
0.17	-0.07	-1.17	-4.92	0.2	0.0
0.17	-0.07	-1.17	-5.93	0.27	-0.18
0.16	-0.06	-1.16	-2.97	-0.09	0.28
0.17	-0.06	-1.16	-11.59	-0.31	-0.91
0.16	-0.05	-1.16	-14.11	0.5	-1.58
0.15	-0.03	-1.18	0.65	-0.43	0.81
0.16	-0.04	-1.17	3.8	0.97	0.89
0.17	-0.05	-1.18	-9.12	0.64	-1.11
0.17	-0.03	-1.17	-20.63	-4.11	-2.09
0.12	-0.02	-1.17	2.79	-1.01	1.47
0.17	-0.03	-1.16	6.99	1.85	1.29
0.08	-0.02	-1.18	-44.05	-7.09	-6.76
0.12	0.01	-1.17	-29.27	-0.86	-1.74
0.4787554133042278	-0.2723747914825206	-1.3791335740294175	21.26	4.94	4.17
0.42332538420869326	-0.24745074971103473	-1.1448062479848469	85.65	30.68	14.95
0.2886523345951918	0.16812791399280383	-1.1232835184387033	31.45	3.13	7.51
0.44582404362364136	-0.07218555734345229	-0.9644188615456091	-2.57	0.68	1.94
0.0882350281531541	0.14707729106721426	-1.2000903317616463	4.06	-0.49	0.67
0.18373191395978067	-0.17232031441334883	-1.2347470654395107	36.22779744567568	4.793333169619911	7.506612805384469
1.0432012465696685	-0.027123355382877565	-1.1444763453499034	51.5385242909921	-3.352102457976529	4.0020642306474645
-1.207918036939132	-1.25288687022832	-1.9201276112895935	26.21987156312271	84.34535414007834	-36.39370506252584
-1.7239464457898046	1.2828992060068551	-1.8185052468453435	-497.6100324030724	509.8143405234715	474.9601622348297
-0.5498893453222293	-0.6974853033506567	0.8550449636286617	-508.7146209381476	-40.98802237023297	500.5510569265443
-1.0946071191569877	0.17442551422147706	0.5989438098103314	-246.43530773515943	-500.76493494589766	480.595219637085
-0.623639716247314	0.3525192988730709	0.1241746564024174	-519.1140946274134	-459.2889994222878	499.9297364946495
-1.0346051929836162	-1.98672125527882	1.7544210628441916	408.0664372655672	-497.1932399038444	59.89751736423042
-0.5482429246513207	-0.5755041750480627	-1.413015592293065	-78.14172365593785	-38.50682741259875	28.805383693286753
0.07657311465928412	-0.4696529098469706	-1.5003102624261686	-6.782362417514868	21.259034173488654	17.0707037945921
0.020804445240800246	-0.1679888455003534	-1.1551060355018867	-16.46	-7.45	19.39
-0.2329785179269077	-0.2231433607125048	-1.1841358281668581	-68.61	12.23	7.77
0.3337551909323392	-0.3804230821016341	-1.4244173148868442	-116.54	-9.5	-13.37
0.36035036342159865	-0.12945265841595524	-1.067589733045244	-61.03	-9.01	-6.56
0.1972336284148385	-0.15891708116981076	-0.9623146908606088	-26.74	1.07	-2.2
0.11239399300381557	-0.07998788385854497	-1.1110822722115887	-1.01	0.43	0.64
0.17	0.25	-1.24	23.13	17.2	5.27
-0.26	-0.08	-1.25	11.26	-2.19	5.27
-0.01	-0.01	-1.19	13.26	2.41	2.37
0.29	-0.02	-1.16	-3.48	0.49	-0.12
0.33	0.01	-1.15	20.27	0.58	3.12
0.17	-0.07	-1.21	62.23	10.14	10.14
0.13	-0.07	-1.18	1.16	0.91	-0.15
0.26	-0.07	-1.16	7.22	0.43	0.96
0.24	-0.08	-1.16	6.55	0.14	1.56
0.14	-0.07	-1.16	-10.54	0.99	-0.32
0.14	-0.05	-1.17	-14.14	-1.7	-1.46
0.19	-0.06	-1.16	1.89	0.61	1.15
0.13	-0.06	-1.17	-13.99	-0.75	-1.33
0.17	-0.04	-1.16	0.45	-0.55	0.61
0.16	-0.05	-1.17	11.54	1.37	2.49
