# Supplementary material for: The classification of skateboarding tricks via transfer learning pipelines
Source: PeerJ Comput Sci. 2021 Aug 18;7:e680. doi: 10.7717/peerj-cs.680 (PMC8384043; doi:10.7717/peerj-cs.680)
Supplement: Supplemental Information 2 [file peerj-cs-07-680-s002.zip › PeerJ-RAWDATA/FS180 (14).csv]

0.0	0.0	0.0	0.0	0.0	0.0
0.0	0.0	0.0	0.0	0.0	0.0
0.11	-0.04	-1.27	-2.26	-0.67	-0.42
0.1	-0.03	-1.26	-2.32	-0.56	-0.04
0.1	-0.03	-1.27	6.13	-0.44	0.27
0.1	-0.04	-1.26	10.1	-0.42	0.42
0.1	-0.04	-1.26	3.51	-0.56	-0.07
0.11	-0.05	-1.26	3.46	0.1	-0.01
0.1	-0.04	-1.27	2.73	-0.12	0.05
0.11	-0.05	-1.27	1.66	-0.39	-0.21
0.1	-0.05	-1.27	2.65	-0.41	0.02
0.11	-0.05	-1.27	5.71	-0.24	0.23
0.1	-0.06	-1.28	3.52	-0.88	-0.12
0.1	-0.05	-1.27	-0.55	-0.5	-0.25
0.1	-0.05	-1.26	-4.37	-0.53	-0.8
0.11	-0.05	-1.27	-2.9	-0.57	-0.41
0.09	-0.05	-1.26	-1.15	-0.25	-0.21
0.11	-0.05	-1.27	-2.42	-0.39	-0.13
0.11	-0.05	-1.27	4.47	0.07	-0.1
0.11	-0.04	-1.27	-1.74	-0.59	-0.27
0.09	-0.04	-1.27	-0.61	-0.62	0.01
0.1	-0.05	-1.27	-0.67	-0.33	-0.56
0.11	-0.04	-1.26	-5.15	-0.36	-0.88
0.12	-0.04	-1.27	-2.05	0.66	-0.57
0.09	-0.03	-1.26	28.84	-0.21	2.8
0.12057350865259903	0.20896835817518952	-1.202031696518758	16.74	-1.92	1.09
-0.039796541566826854	0.21374177702438013	-1.0782076068065982	-29.99	-2.57	-3.05
0.22221373775457856	-0.17058651513263315	-1.0521609667697998	-56.78	-2.93	-2.59
0.18499617841359858	-0.13584274025976537	-1.5381345324069406	-2.19	0.6	1.67
-0.19090453732714985	0.06097138712854158	-1.034487334705942	74.65	-9.22	7.78
0.3712574072498525	-0.13502608460085563	-1.3817908015190872	22.897791936956786	32.83740021068902	4.970248760843194
-0.15740064559688124	0.0008988667295375119	-1.4156742137373486	49.517794295627525	-25.55838797281327	15.88518443900871
0.191559240432443	0.057332101881807145	-1.2916677052671268	8.85680381563679	-20.18735264514929	-2.132050302107616
0.2601149979312647	-0.03583687914836317	-1.4285719748874195	-6.562520124628704	-7.514188768810197	-6.998254022575515
0.5149154690404116	0.010469533297393183	-0.8513368291932022	85.75930151876082	9.498334525744657	20.35587299199596
-0.8940231367551289	0.055393381040318754	-2.117379549849249	80.73993502743265	80.49307480827804	67.46802894294417
-2.04108422347887	1.4428851133517886	-1.9206290244313537	-492.88038763119346	501.68336388271507	506.6929089814627
-0.863955723212732	-0.3949589141409994	2.1187863951666963	-489.73011935675726	303.5048435143446	479.77040259496334
-0.38768165006268074	0.11026022327600093	0.3639914106499022	-501.9052051171922	-481.21650723536106	484.642518075153
-1.1147602359347233	-0.16436098562905727	-0.07382537971759506	34.64264449686109	-518.325834648463	508.5692204064116
-1.767918347715695	-1.1190716565151773	1.0029860996583184	463.97	139.44	-17.37
0.4466933743881746	0.13508935954693665	-1.2049271761327003	84.49	23.32	24.92
-0.5816542786402153	0.12106855968925095	-1.2425076613750075	-152.64	12.2	-1.41
0.3633898255115744	-0.38935684383555086	-1.0523987988483414	-18.32	-0.21	5.97
0.41838487022973775	0.06179022765900645	-1.3426615915025155	-53.39	-5.54	0.54
-0.29538066651895806	0.13719401767579975	-1.1941282269356757	-6.2	3.67	1.84
-0.11	-0.02	-1.29	3.45	-2.04	-0.04
0.14	0.01	-1.21	124.52	6.42	15.7
0.2	-0.04	-1.21	-2.05	2.77	5.84
0.15	-0.01	-1.24	-31.32	-4.32	0.28
0.15	0.04	-1.27	-29.13	-2.24	-0.19
0.11	0.01	-1.3	-6.08	-3.67	-1.8
0.13	-0.04	-1.25	-13.47	2.4	-1.83
-0.11	0.0	-1.33	-18.0	-1.03	-3.06
0.05	0.0	-1.27	-5.1	0.14	-2.77
0.14	0.03	-1.26	-1.1	-1.58	-2.32
0.0	0.0	-1.26	2.27	0.86	-1.93
0.08	0.04	-1.28	16.41	-1.34	-0.65
0.11	-0.01	-1.27	31.4	-0.18	0.68
0.12	0.01	-1.25	0.68	-1.46	-0.77
0.22	0.03	-1.22	-8.75	0.33	-1.15
