# Supplementary material for: The classification of skateboarding tricks via transfer learning pipelines
Source: PeerJ Comput Sci. 2021 Aug 18;7:e680. doi: 10.7717/peerj-cs.680 (PMC8384043; doi:10.7717/peerj-cs.680)
Supplement: Supplemental Information 2 [file peerj-cs-07-680-s002.zip › PeerJ-RAWDATA/FS180 (15).csv]

0.0	0.0	0.0	0.0	0.0	0.0
0.1	-0.05	-1.27	-0.95	-0.09	-0.13
0.09	-0.06	-1.27	4.39	0.04	0.07
0.1	-0.06	-1.26	-0.51	-1.09	-0.68
0.12	-0.06	-1.27	0.38	-0.54	-0.64
0.1	-0.06	-1.27	0.36	-0.51	-0.36
0.11	-0.06	-1.27	-2.43	-0.33	-0.41
0.11	-0.06	-1.27	-2.35	-0.45	-0.25
0.1	-0.06	-1.27	3.86	-0.28	0.02
0.1	-0.06	-1.27	2.06	-0.15	-0.18
0.11	-0.06	-1.27	-0.9	0.13	-0.22
0.11	-0.06	-1.27	4.07	-0.44	-0.25
0.09	-0.06	-1.27	-0.52	-0.62	-1.0
0.1	-0.06	-1.26	-5.61	-0.45	-1.44
0.09	-0.06	-1.27	-3.3	-0.18	-0.68
0.09	-0.08	-1.27	-5.45	0.01	-0.42
0.12	-0.05	-1.26	-2.97	-0.15	-0.19
0.1	-0.05	-1.28	-8.02	-0.25	-0.71
0.09	-0.03	-1.27	-6.78	-1.14	-0.42
0.1	-0.04	-1.27	8.97	-0.09	0.77
0.11	-0.05	-1.27	17.63	-1.31	1.64
0.1	-0.06	-1.26	8.12	-1.08	-0.06
0.09	-0.04	-1.27	-49.58	-3.89	-4.99
0.14	0.06	-1.26	-33.32	-1.03	-0.47
0.09	0.01	-1.26	38.74	6.28	3.46
0.16700479861750733	-0.32842314370729264	-1.1519010432399828	128.49	9.44	13.14
-0.22443820921373706	0.21808081441676905	-1.4024847249881085	81.69	2.71	8.49
0.3593665747264406	-0.3631063827637704	-1.5102117414044733	17.97	3.36	0.97
0.2331855423714725	-0.07436887881349451	-1.0375161504583954	35.54	1.26	3.68
0.4313290794456377	-0.23591503513215062	-1.1568616280016952	5.57	-0.04	4.34
0.600282096999909	-0.20320910346852283	-0.9570953769095563	19.62986654766164	-11.181007188186841	-1.1589092920626207
-1.3296167854855847	-0.29348292280449634	-2.109441299361406	-11.620860360046947	304.7151068471626	-43.331703765951886
-2.212208272961946	-0.8593934222439545	1.74932623010679	-515.461282757389	474.25178093251554	509.9067988079185
-0.6929154642552245	-0.6886173247261431	2.068852253224469	-476.4200534737496	-47.41722623041902	456.7356207876918
-1.2695920476405873	0.6495125780892517	1.0673215217265555	182.56269289749565	-159.82212168327692	513.3740280607603
-1.2397872477142562	1.9233250458612137	-2.0687418642037874	-286.65101098311374	-54.66980131448989	179.82779627434928
-1.807098727891045	0.7966230070334845	-1.6151050594808756	-106.45317744476614	353.40397618001424	279.70254940498637
-0.018104240191239768	-0.4721304565552602	-0.8590975895508358	-45.53565900968151	-13.158426550149994	-15.980086800654362
-0.21344595203663214	-0.46256640809161065	-1.4253578324778768	-46.652625324713455	33.07113999974888	28.021878687129938
-0.5831646416903074	0.13229231336799752	-1.1636627333386635	-33.75081531070442	31.79470561413211	-1.0574468857188677
-0.03898079154925496	-0.2897947112933278	-1.0895053743637395	-12.63	-5.2	-12.54
0.3668793672560502	-0.08466357740272785	-1.4806176628966832	31.26	-22.41	-18.61
-0.054013766199542124	0.06319851065323864	-1.5287648812937886	100.3	-8.56	-8.53
0.2609679113533643	-0.16309964103955538	-1.5345085610286455	71.55	9.0	4.74
0.2277209336314543	-0.28864160130790084	-0.9692430555217726	19.46	-6.36	-1.2
0.03303291683824183	-0.549136772103993	-0.9615026912754028	121.57	-12.57	-2.15
0.14	-0.79	-0.9	154.16	-7.12	4.56
0.14	-0.75	-0.63	-114.58	25.23	8.45
-0.17	-0.3	-1.23	-297.97	33.76	0.23
0.03	-0.24	-1.25	82.85	-5.46	-9.31
0.19	-0.37	-1.07	-38.13	-17.38	-17.54
0.18	-0.17	-1.4	42.15	-1.84	-0.03
0.08	-0.39	-1.13	23.65	3.99	1.07
0.19	-0.46	-0.97	-31.44	-9.57	-5.55
0.23	-0.48	-0.98	-48.0	4.25	6.83
0.32	-0.21	-1.27	-74.05	4.74	-3.09
0.42	-0.07	-1.25	-18.35	0.6	3.1
0.38	-0.22	-1.15	-0.8	14.65	14.02
-1.64	-1.03	0.3	53.89	-7.93	-66.47
0.38	-0.8	-0.1	-212.75	-76.27	-77.86
0.46	0.05	-1.39	-24.14	-9.23	-3.17
