# Supplementary material for: The classification of skateboarding tricks via transfer learning pipelines
Source: PeerJ Comput Sci. 2021 Aug 18;7:e680. doi: 10.7717/peerj-cs.680 (PMC8384043; doi:10.7717/peerj-cs.680)
Supplement: Supplemental Information 2 [file peerj-cs-07-680-s002.zip › PeerJ-RAWDATA/FS180 (16).csv]

0.24	-0.02	-1.17	-3.61	0.9	0.0
0.15	0.04	-1.15	57.39	12.99	5.48
0.11	-0.01	-1.22	45.58	5.11	10.16
0.08	-0.11	-1.19	3.51	-1.97	0.74
0.22	0.0	-1.16	18.26	2.85	1.91
0.44	-0.06	-1.15	20.5	3.85	6.63
0.87	-0.05	-1.16	38.23	-2.7	19.13
-0.85	-1.71	-2.0	380.78	182.03	23.99
-0.62	1.89	-2.0	56.24	-93.57	486.86
-1.73	-0.15	1.99	-498.97	-30.49	486.86
-1.49	0.05	0.6	-244.8	-501.13	486.86
-0.59	0.03	-0.39	-144.48	-214.23	486.86
-2.0	-0.61	2.0	367.97	499.4	342.86
-0.6	0.01	-1.34	-91.22	38.06	-12.13
0.16	0.03	-1.16	-258.66	-3.38	-35.87
0.1	0.14	-1.14	85.52	15.04	14.17
0.34	0.11	-1.16	2.21	2.87	-2.06
0.05	0.03	-1.18	68.52	5.86	6.0
-0.42	0.0	-1.23	88.09	10.85	15.06
0.08	-0.05	-1.19	142.32	-1.03	21.91
0.25	-0.06	-1.31	41.77	19.25	19.0
-0.04	-0.37	-0.9	-1.36	-7.85	-5.86
