# Supplementary material for: The classification of skateboarding tricks via transfer learning pipelines
Source: PeerJ Comput Sci. 2021 Aug 18;7:e680. doi: 10.7717/peerj-cs.680 (PMC8384043; doi:10.7717/peerj-cs.680)
Supplement: Supplemental Information 2 [file peerj-cs-07-680-s002.zip › PeerJ-RAWDATA/FS180 (17).csv]

0.15	0.03	-1.17	-11.1	-1.03	-0.82
0.2	0.06	-1.16	2.5	0.26	1.96
-0.03	-0.11	-1.26	20.45	1.83	1.68
0.05	-0.06	-1.17	81.32	7.74	11.41
0.28	-0.03	-1.17	26.96	2.85	4.86
0.26	-0.01	-1.15	15.52	2.01	4.06
0.31	-0.06	-1.16	14.59	-0.6	4.38
0.84	0.1	-1.06	5.55	-20.22	5.33
-0.97	-0.32	-2.0	-29.77	78.64	3.79
-0.36	1.74	-2.0	-498.97	499.4	295.5
-0.9	-0.29	0.57	-444.19	26.14	486.86
-1.2	0.84	1.77	-498.97	-321.5	486.86
-1.42	0.31	-0.48	-49.01	-501.13	486.86
-2.0	-0.97	2.0	464.94	-501.13	336.22
-0.16	-0.29	-0.92	-90.66	106.47	58.6
0.1	-0.39	-1.0	-66.9	-0.92	-2.21
0.48	-0.16	-1.16	-50.48	-3.35	-2.47
0.2	-0.13	-1.12	-21.3	9.31	9.36
0.04	-0.18	-1.21	5.8	-4.87	8.87
0.11	-0.19	-1.14	9.57	-0.17	5.79
0.15	-0.18	-1.14	-4.51	-4.25	0.42
0.25	-0.18	-1.15	-74.81	3.49	-4.59
