# Supplementary material for: The classification of skateboarding tricks via transfer learning pipelines
Source: PeerJ Comput Sci. 2021 Aug 18;7:e680. doi: 10.7717/peerj-cs.680 (PMC8384043; doi:10.7717/peerj-cs.680)
Supplement: Supplemental Information 2 [file peerj-cs-07-680-s002.zip › PeerJ-RAWDATA/FS180 (18).csv]

0.08	-0.02	-1.18	-44.05	-7.09	-6.76
0.12	0.01	-1.17	-29.27	-0.86	-1.74
0.19	0.0	-1.21	21.26	4.94	4.17
0.34	-0.1	-1.19	85.65	30.68	14.95
0.06	-0.03	-1.2	31.45	3.13	7.51
0.16	-0.01	-1.18	-2.57	0.68	1.94
0.14	0.04	-1.16	4.06	-0.49	0.67
0.01	0.05	-1.17	17.02	-0.12	2.92
0.83	0.05	-1.06	40.33	-4.81	5.85
-1.03	-1.13	-2.0	26.23	74.78	-29.6
-2.0	1.15	-1.63	-470.34	499.4	486.86
-0.71	-0.64	1.1	-498.97	-42.66	486.86
-1.11	0.27	0.44	-241.16	-476.41	486.86
-0.66	0.1	0.24	-498.97	-429.53	486.86
-1.19	-2.0	1.81	401.25	-501.13	68.87
-0.61	-0.52	-1.28	-50.31	-41.94	3.8
0.12	-0.24	-1.33	-28.64	-2.31	15.99
0.19	-0.17	-1.18	-16.46	-7.45	19.39
0.06	-0.19	-1.16	-68.61	12.23	7.77
0.04	-0.1	-1.2	-116.54	-9.5	-13.37
0.21	0.02	-1.15	-61.03	-9.01	-6.56
0.31	0.03	-1.14	-26.74	1.07	-2.2
0.02	-0.03	-1.19	-1.01	0.43	0.64
0.17	0.25	-1.24	23.13	17.2	5.27
-0.26	-0.08	-1.25	11.26	-2.19	5.27
-0.01	-0.01	-1.19	13.26	2.41	2.37
