# Supplementary material for: The classification of skateboarding tricks via transfer learning pipelines
Source: PeerJ Comput Sci. 2021 Aug 18;7:e680. doi: 10.7717/peerj-cs.680 (PMC8384043; doi:10.7717/peerj-cs.680)
Supplement: Supplemental Information 2 [file peerj-cs-07-680-s002.zip › PeerJ-RAWDATA/FS180 (19).csv]

0.07	-0.04	-1.28	16.74	-1.92	1.09
0.09	-0.07	-1.27	-29.99	-2.57	-3.05
0.1	-0.01	-1.26	-56.78	-2.93	-2.59
0.09	0.04	-1.29	-2.19	0.6	1.67
-0.25	-0.21	-1.14	74.65	-9.22	7.78
0.11	-0.11	-1.31	35.86	7.03	5.12
0.03	-0.03	-1.26	34.39	-1.57	2.92
0.18	0.01	-1.26	13.31	-0.59	1.3
0.44	-0.03	-1.24	0.04	-3.23	0.36
0.76	-0.11	-1.15	72.1	-8.16	13.96
-1.04	-0.05	-2.0	83.92	88.6	50.74
-1.89	1.17	-2.0	-497.77	493.15	485.61
-0.59	-0.33	1.86	-497.77	277.17	485.61
-0.47	0.22	0.44	-497.77	-507.38	485.61
-0.93	0.12	-0.06	21.68	-507.38	485.61
-2.0	-0.9	1.11	463.97	139.44	-17.37
0.55	0.02	-1.08	84.49	23.32	24.92
-0.35	-0.13	-1.31	-152.64	12.2	-1.41
0.16	-0.14	-1.18	-18.32	-0.21	5.97
0.29	-0.02	-1.15	-53.39	-5.54	0.54
-0.02	0.01	-1.26	-6.2	3.67	1.84
-0.11	-0.02	-1.29	3.45	-2.04	-0.04
0.14	0.01	-1.21	124.52	6.42	15.7
0.2	-0.04	-1.21	-2.05	2.77	5.84
0.15	-0.01	-1.24	-31.32	-4.32	0.28
0.15	0.04	-1.27	-29.13	-2.24	-0.19
