# Supplementary material for: The classification of skateboarding tricks via transfer learning pipelines
Source: PeerJ Comput Sci. 2021 Aug 18;7:e680. doi: 10.7717/peerj-cs.680 (PMC8384043; doi:10.7717/peerj-cs.680)
Supplement: Supplemental Information 2 [file peerj-cs-07-680-s002.zip › PeerJ-RAWDATA/FS180 (2).csv]

ax	ay	az	ga	gy	gz
0	0	0	0	0	0
0.16	-0.03	-1.17	-13.68	-1.67	-1.28
0.15	-0.03	-1.16	8.84	2.91	2.14
0.18	-0.02	-1.17	11	0.07	2.02
0.16	-0.04	-1.17	-3.59	-0.19	-0.15
0.15	-0.03	-1.17	-2.93	-0.29	0.19
0.16	-0.04	-1.18	-0.64	-0.61	0.23
0.17	-0.03	-1.18	-5.33	-0.02	0
0.15	-0.03	-1.17	-3.84	0.01	0.03
0.16	-0.03	-1.18	-2.86	0.09	0.16
0.17	-0.02	-1.18	-4.54	-0.6	-0.41
0.16	-0.02	-1.16	-12	-2.35	-1.36
0.15	-0.01	-1.17	1.83	0.09	1.16
0.15	-0.02	-1.16	7.19	1.95	1.48
0.16	-0.03	-1.18	4.82	2.14	1.42
0.16	-0.02	-1.18	-2.06	-0.31	-0.01
0.16	-0.02	-1.17	-1.53	-0.19	0.28
0.16	-0.02	-1.17	1.52	0.18	0.87
0.16	-0.03	-1.17	9.2	2.82	1.9
0.15	-0.04	-1.17	3.65	0.61	0.78
0.16	-0.04	-1.17	-3.64	0.32	0.03
0.16	-0.04	-1.17	-0.32	0.49	0.6
0.18	-0.03	-1.16	1.68	0.21	0.84
0.18	-0.07	-1.18	-0.54	1.66	0.11
0.12	-0.05	-1.18	-15.61	0.46	-2.2
0.17	-0.03	-1.17	-29.12	-2.93	-3.95
0.15	0.02	-1.16	-32.19	-4.51	-3.69
0.15	0.03	-1.17	-11.1	-1.03	-0.82
0.2	0.06	-1.16	2.5	0.26	1.96
-0.03	-0.11	-1.26	20.45	1.83	1.68
0.05	-0.06	-1.17	81.32	7.74	11.41
0.28	-0.03	-1.17	26.96	2.85	4.86
0.26	-0.01	-1.15	15.52	2.01	4.06
0.31	-0.06	-1.16	14.59	-0.6	4.38
0.84	0.1	-1.06	5.55	-20.22	5.33
-0.97	-0.32	-2	-29.77	78.64	3.79
-0.36	1.74	-2	-498.97	499.4	295.5
-0.9	-0.29	0.57	-444.19	26.14	486.86
-1.2	0.84	1.77	-498.97	-321.5	486.86
-1.42	0.31	-0.48	-49.01	-501.13	486.86
-2	-0.97	2	464.94	-501.13	336.22
-0.16	-0.29	-0.92	-90.66	106.47	58.6
0.1	-0.39	-1	-66.9	-0.92	-2.21
0.48	-0.16	-1.16	-50.48	-3.35	-2.47
0.2	-0.13	-1.12	-21.3	9.31	9.36
0.04	-0.18	-1.21	5.8	-4.87	8.87
0.11	-0.19	-1.14	9.57	-0.17	5.79
0.15	-0.18	-1.14	-4.51	-4.25	0.42
0.25	-0.18	-1.15	-74.81	3.49	-4.59
0.25	-0.03	-1.1	-134.06	-2.98	-15.86
0.16	0.06	-1.18	-42.2	-2.25	-2.13
-0.06	0.02	-1.22	3.28	1.05	0.38
0.12	0.04	-1.18	1.77	-0.22	1.62
0.2	0.04	-1.17	3.26	0.41	1.44
0.19	0.02	-1.16	52.2	9.34	8.51
0.08	-0.04	-1.2	41.51	1.63	6.16
0.22	-0.06	-1.16	5.48	1.13	1.47
0.13	-0.05	-1.17	-2.81	0.17	-0.12
0.19	-0.05	-1.15	9.31	0.21	1.82
0.15	-0.07	-1.16	20.85	-0.11	3.65
0.19	-0.08	-1.17	-1.45	0.17	0.37
