# Supplementary material for: The classification of skateboarding tricks via transfer learning pipelines
Source: PeerJ Comput Sci. 2021 Aug 18;7:e680. doi: 10.7717/peerj-cs.680 (PMC8384043; doi:10.7717/peerj-cs.680)
Supplement: Supplemental Information 2 [file peerj-cs-07-680-s002.zip › PeerJ-RAWDATA/FS180 (20).csv]

0.1	-0.06	-1.26	8.12	-1.08	-0.06
0.09	-0.04	-1.27	-49.58	-3.89	-4.99
0.14	0.06	-1.26	-33.32	-1.03	-0.47
0.09	0.01	-1.26	38.74	6.28	3.46
0.18	-0.11	-1.31	128.49	9.44	13.14
0.03	-0.03	-1.29	81.69	2.71	8.49
0.19	-0.08	-1.25	17.97	3.36	0.97
0.18	-0.08	-1.26	35.54	1.26	3.68
0.2	0.0	-1.24	5.57	-0.04	4.34
0.54	-0.12	-1.12	21.78	-3.78	12.92
-1.27	-0.02	-2.0	-38.22	282.34	-16.86
-2.0	-0.93	2.0	-497.77	493.15	485.61
-0.51	-0.65	2.0	-497.77	-26.35	485.61
-1.1	0.7	0.82	189.6	-138.96	485.61
-0.98	2.0	-2.0	-316.26	-53.22	173.03
-2.0	1.07	-1.77	-104.22	337.85	283.88
0.23	-0.57	-0.65	-42.93	-19.66	-20.97
-0.48	-0.36	-1.3	-45.67	23.41	11.52
-0.46	-0.06	-1.45	-43.74	11.23	-16.35
0.22	-0.1	-1.24	-12.63	-5.2	-12.54
0.28	-0.11	-1.22	31.26	-22.41	-18.61
0.1	-0.15	-1.42	100.3	-8.56	-8.53
0.21	-0.18	-1.45	71.55	9.0	4.74
0.11	-0.34	-1.13	19.46	-6.36	-1.2
-0.06	-0.46	-0.91	121.57	-12.57	-2.15
0.14	-0.79	-0.9	154.16	-7.12	4.56
