# Supplementary material for: The classification of skateboarding tricks via transfer learning pipelines
Source: PeerJ Comput Sci. 2021 Aug 18;7:e680. doi: 10.7717/peerj-cs.680 (PMC8384043; doi:10.7717/peerj-cs.680)
Supplement: Supplemental Information 2 [file peerj-cs-07-680-s002.zip › PeerJ-RAWDATA/FS180 (21).csv]

0.4705698223254292	0.3207487478123305	-0.8674427467096434	57.39	12.99	5.48
0.5255930512762079	-0.002900108917516677	-1.458421456465924	45.58	5.11	10.16
-0.15060394876434208	-0.3245947082790581	-1.221046918462466	3.51	-1.97	0.74
0.08560256440051409	-0.4493716440693696	-0.6736257685222983	18.26	2.85	1.91
0.8709785704960151	-0.5437540548811426	-1.4134825412985172	-21.925866670932695	-42.882359445094906	35.65183712664004
0.42227942372300376	0.3479432203615504	-1.3793140441720355	82.6988221445965	23.299098677129425	-29.60097602480774
-0.6240209437655355	-1.263792921778605	-1.874485417926794	358.7959997294587	219.72861453262462	1.322359548649931
-0.16374095587963766	2.103555536306177	-1.9859035647478482	85.42838995622665	-46.01128986474373	495.02354161292664
-1.371398775882814	-0.2911278266378402	2.370525949203616	-495.9254928458322	-63.86588534000514	486.87657068784114
-1.5150742855086972	-0.36991459469460747	1.043498812340219	-286.1925039873326	-479.0822189392152	472.33180872561934
-0.9426437130732188	0.4053353203317743	0.016229611782488832	-117.84865714486082	-181.3829621716724	442.6570813952166
-1.7051474536651878	-0.3614548634862934	1.9289338747541505	328.483445223484	482.1672767320955	357.71889012547445
-0.4485669736874455	-0.16923155504048193	-1.0063512021079453	-85.1608636651728	22.98553918758028	-18.080710151133687
0.5129427712097447	0.00010737706433847084	-1.4535166827304198	-212.1536017072774	-14.188813298726386	-75.55818314547201
0.437127768974964	-0.2577721932960215	-1.5578307309426722	85.52	15.04	14.17
-0.15603986382323015	0.3298427341360337	-0.9656932972056932	2.21	2.87	-2.06
0.2963115863018547	-0.37408186324769976	-1.3913132637798702	68.52	5.86	6.0
-0.4017190617973892	-0.4352578873853603	-1.2174701961938976	88.09	10.85	15.06
-0.01810536262230851	-0.06419729220622679	-0.9221622381555648	142.32	-1.03	21.91
0.6008360039795926	-0.2952737805962811	-1.4682019536420636	41.77	19.25	19.0
-0.04	-0.37	-0.9	-1.36	-7.85	-5.86
0.26	-0.11	-1.35	34.49	-2.72	3.88
