# Supplementary material for: The classification of skateboarding tricks via transfer learning pipelines
Source: PeerJ Comput Sci. 2021 Aug 18;7:e680. doi: 10.7717/peerj-cs.680 (PMC8384043; doi:10.7717/peerj-cs.680)
Supplement: Supplemental Information 2 [file peerj-cs-07-680-s002.zip › PeerJ-RAWDATA/FS180 (22).csv]

0.325018212830762	0.4393364357096497	-1.5986129425447657	2.5	0.26	1.96
0.21982564353479087	-0.5686530186197509	-1.5270250312324718	20.45	1.83	1.68
0.04636753049282378	0.09024795932971602	-0.6932858458504763	59.591064169648206	10.863034232281064	0.5272304942887338
0.7471674394048675	0.2808465900731999	-1.2186237460209537	28.968666768852955	-43.287769587550926	21.765437500291338
0.0014490190887591625	0.3119025271450194	-0.8816274043164884	52.20668961768296	31.18360705231728	-40.30483768447878
0.18732448410531227	-0.3878194483264539	-1.602631492285505	0.8470423896951367	-9.892401305638918	33.89526369592287
1.2668101245670775	0.09868403254563343	-0.8570716457911711	-29.61783274497489	-12.667444327880936	29.620621159144363
-0.7997457043109674	-0.4742865226960153	-2.0518470569781018	-5.226291927134984	84.42196306563433	-23.298810253193093
-0.17887464851653834	2.077867950697299	-1.7824206266634508	-492.7086181566335	508.447249220655	320.0488603408603
-1.0890382928030238	-0.7852911681737034	0.7564358425389092	-429.76402871699514	46.97686279785994	521.0379742395002
-0.933766875029402	0.6297577091495294	1.6229806143274284	-469.5132136189915	-271.57664549944343	520.2983158355514
-1.5027361145543063	0.195650059219852	-0.3066919795663505	-79.36846676688455	-497.08134397908776	511.4556936044248
-2.094165699123799	-0.8722418391083602	2.44162977417415	464.94	-501.13	336.22
0.25054367878463624	-0.2992980537241337	-0.6803829563550629	-90.66	106.47	58.6
0.22270479127490675	-0.4511076091043895	-1.1041978022790322	-66.9	-0.92	-2.21
0.5111850867393988	-0.34045577846035946	-0.8207094923328564	-50.48	-3.35	-2.47
-0.2661416354372422	-0.014871272430282743	-1.577601103080481	-21.3	9.31	9.36
-0.4242652463385899	-0.02925747731654743	-0.9379597882214904	5.8	-4.87	8.87
0.11	-0.19	-1.14	9.57	-0.17	5.79
0.15	-0.18	-1.14	-4.51	-4.25	0.42
0.25	-0.18	-1.15	-74.81	3.49	-4.59
0.25	-0.03	-1.1	-134.06	-2.98	-15.86
