# Supplementary material for: The classification of skateboarding tricks via transfer learning pipelines
Source: PeerJ Comput Sci. 2021 Aug 18;7:e680. doi: 10.7717/peerj-cs.680 (PMC8384043; doi:10.7717/peerj-cs.680)
Supplement: Supplemental Information 2 [file peerj-cs-07-680-s002.zip › PeerJ-RAWDATA/FS180 (23).csv]

0.12	0.01	-1.17	-29.27	-0.86	-1.74
0.4505404159773981	-0.004773549936101684	-1.1724179603357232	21.26	4.94	4.17
0.047727963652403886	-0.24875710436344525	-1.335568490503638	85.65	30.68	14.95
-0.06001677583419358	-0.37911568726959455	-1.5099222429039747	31.45	3.13	7.51
0.10576967661743117	0.25258894130449383	-1.084219520897505	-2.57	0.68	1.94
0.09108101561415738	0.18744890506635656	-1.2472951371361116	4.06	-0.49	0.67
-0.2257799968211923	0.01582461564047206	-0.7984560153261285	3.2087654868806688	38.85495037143361	14.993068813149508
0.36290116405116796	0.07203322459540569	-0.9396988272350909	-1.7957890890336614	3.089189767060556	16.81817920874022
-1.020463362194837	-0.6847996470692961	-1.5691178396366725	75.21519595478594	70.21541255415332	-77.08224785735644
-1.5210212754569126	0.8877688779680071	-1.8709438919256756	-456.88299414937734	458.96586421006	470.9862210201055
-0.2282771282906081	-0.9482489877003648	1.1509988208287822	-490.82912667857835	-41.97524783900143	521.7094996415774
-0.7830649591901289	0.4928789557920291	0.5818362637201684	-222.78884382583095	-507.5216848299217	443.15831200249255
-0.7448101080109303	0.026892977051341777	0.00608689945408758	-451.8693181592939	-386.9051177526604	502.59060950899965
-0.8876428393804559	-2.077471214862437	2.2605932045757617	449.39186860692536	-526.7335981045479	46.7016226020565
-0.33552800396448845	-0.9330391884925004	-1.6197785311339752	-89.23638923386423	-72.66423716342064	30.93265545470634
-0.35112261313621995	0.1891846585296011	-1.2907075397769816	9.561624605707364	5.185731075192337	-26.946395514749746
0.012133533729449641	-0.5553411594834263	-1.0992938051660222	-16.46	-7.45	19.39
0.3519359366806309	0.00986179412563798	-0.9246335565928804	-68.61	12.23	7.77
0.1289869684499446	-0.3525240119350467	-1.353195240361332	-116.54	-9.5	-13.37
0.6197721786625823	-0.09115420698662204	-1.5149752453837315	-61.03	-9.01	-6.56
0.16862763559111166	0.2929845126199695	-1.0036668245715106	-26.74	1.07	-2.2
-0.4134259397363722	0.09312201672473487	-0.8308616997240512	-1.01	0.43	0.64
0.17	0.25	-1.24	23.13	17.2	5.27
-0.26	-0.08	-1.25	11.26	-2.19	5.27
-0.01	-0.01	-1.19	13.26	2.41	2.37
0.29	-0.02	-1.16	-3.48	0.49	-0.12
