# Supplementary material for: The classification of skateboarding tricks via transfer learning pipelines
Source: PeerJ Comput Sci. 2021 Aug 18;7:e680. doi: 10.7717/peerj-cs.680 (PMC8384043; doi:10.7717/peerj-cs.680)
Supplement: Supplemental Information 2 [file peerj-cs-07-680-s002.zip › PeerJ-RAWDATA/FS180 (24).csv]

-0.23326259857073506	-0.3255108556133249	-1.5978187465647942	-29.99	-2.57	-3.05
0.4454797130882197	-0.4980809088417946	-1.323695921496137	-56.78	-2.93	-2.59
0.4454496955733226	0.13037993707975468	-1.2049022781847805	-2.19	0.6	1.67
-0.5495115677912579	0.07527421342494975	-1.2313497475624966	74.65	-9.22	7.78
-0.19680843602799425	-0.2467301993634493	-0.9496654701896124	79.9181506678033	-37.6678791043438	50.94267741298483
-0.35864728368649057	-0.40536845784063397	-1.2202748510220205	28.29814685967527	-2.0778344521116883	-19.072842887353264
0.5963658697250354	-0.2068261533197281	-0.9252703820184229	25.150413578549234	-4.6248674227443125	-33.94302683326109
0.8026910435015404	0.04447603902531297	-1.6903845682087937	3.152709265230798	44.529108835488856	-34.0583343617829
0.7905483497065442	-0.17012700312782592	-0.949957886651642	94.71661528755773	-29.45358918396043	62.22236345345521
-1.1871715185055738	0.2754773743272844	-2.235081701615005	116.11888096909377	84.07327636821074	9.086052362109728
-2.044566211258117	0.9221039048499704	-1.5910396637157682	-475.70676706985466	443.4739034103503	528.3469380978183
-0.2862878522675141	-0.6847498658951827	1.6542322263432068	-506.9537148099907	301.75158094876963	489.7004025971708
-0.6488696605949401	-0.185628495945932	0.6991626429973028	-504.4757212262839	-546.4823931090116	508.7052162443133
-0.5206783376967339	-0.1582108707630121	0.26718199192523123	5.565131561362194	-545.1790780259023	532.4589728139955
-1.804285505781409	-1.0868357926877663	1.4414560539890042	463.97	139.44	-17.37
0.9364578743216208	-0.2237924136363341	-1.1663559887135546	84.49	23.32	24.92
-0.0849974270619478	-0.02194643305176891	-1.4163364127015128	-152.64	12.2	-1.41
0.2950072469180415	0.349067886630828	-1.084352130485164	-18.32	-0.21	5.97
0.15827068695732888	0.4793888261844586	-0.7427750853218059	-53.39	-5.54	0.54
0.08685040834946901	-0.03375736046205625	-1.3861279278638694	-6.2	3.67	1.84
-0.11	-0.02	-1.29	3.45	-2.04	-0.04
0.14	0.01	-1.21	124.52	6.42	15.7
0.2	-0.04	-1.21	-2.05	2.77	5.84
0.15	-0.01	-1.24	-31.32	-4.32	0.28
0.15	0.04	-1.27	-29.13	-2.24	-0.19
0.11	0.01	-1.3	-6.08	-3.67	-1.8
