# Supplementary material for: The classification of skateboarding tricks via transfer learning pipelines
Source: PeerJ Comput Sci. 2021 Aug 18;7:e680. doi: 10.7717/peerj-cs.680 (PMC8384043; doi:10.7717/peerj-cs.680)
Supplement: Supplemental Information 2 [file peerj-cs-07-680-s002.zip › PeerJ-RAWDATA/FS180 (25).csv]

0.09	-0.04	-1.27	-49.58	-3.89	-4.99
0.14	0.06	-1.26	-33.32	-1.03	-0.47
0.09	0.01	-1.26	38.74	6.28	3.46
0.1962487243905177	0.11131494489562553	-1.1296970708147631	128.49	9.44	13.14
-0.3280826812962794	-0.3300880195066982	-1.348752844835988	81.69	2.71	8.49
0.1714961385755221	0.4193362030969636	-1.4733648440035156	17.97	3.36	0.97
-0.256982569693565	-0.3920297857890463	-1.4451256558397088	35.54	1.26	3.68
0.4099343322708984	-0.0820693371547957	-1.5906318819634415	5.57	-0.04	4.34
0.8121795549259371	0.27836483183970195	-0.7629341344754862	40.060258874646244	-16.792127078619266	15.972369975958335
-1.6970300833244791	-0.18973805188371806	-1.683822516795395	-6.548461769021259	260.94149651652685	-13.947888769497153
-1.9692839780134688	-0.7778918385233525	1.6213940627610923	-528.9371179871068	535.3461023622116	468.50422369264567
-0.7379598905401202	-0.3889123253211873	1.7427945207826578	-537.8344696356753	7.713768607889116	527.2847104947998
-0.6058946455231173	0.5075183529190451	1.2561496980154436	162.98864774008715	-120.04328530003876	463.4120843939223
-0.9724194042043449	2.3238336331883658	-2.1508988973869583	-318.33189518714147	-88.90231852561773	152.29925956162828
-2.3247941607095917	0.6847150492995123	-1.5501604648789082	-107.48122576265853	297.71283595868306	290.4175310175624
0.08046834542476447	-1.0622953240193191	-0.4747358551380413	-36.383970417517254	-61.26097051930842	-9.824544748229345
0.013721474464194472	-0.8567058121949241	-1.33508643277303	-68.42401736441938	21.541901619925586	1.4153814095561934
-0.3698392464504092	-0.5597125450556661	-1.1539874787933906	0.222062558578763	41.287896335899454	-49.73795097996909
0.6595922496756855	0.06414592230127522	-1.0094335216187318	-12.63	-5.2	-12.54
0.21599199776541333	0.0009934733800934653	-0.8178160083887578	31.26	-22.41	-18.61
0.5453937189455828	-0.0981214149526681	-1.7162832731134348	100.3	-8.56	-8.53
0.4399077931459583	-0.2574529976587379	-1.6193844972721978	71.55	9.0	4.74
0.2661535315975947	-0.05091665719788202	-1.258618416294829	19.46	-6.36	-1.2
0.03438212725002826	-0.5665390027570525	-0.7831423826357174	121.57	-12.57	-2.15
0.14	-0.79	-0.9	154.16	-7.12	4.56
0.14	-0.75	-0.63	-114.58	25.23	8.45
