# Supplementary material for: The classification of skateboarding tricks via transfer learning pipelines
Source: PeerJ Comput Sci. 2021 Aug 18;7:e680. doi: 10.7717/peerj-cs.680 (PMC8384043; doi:10.7717/peerj-cs.680)
Supplement: Supplemental Information 2 [file peerj-cs-07-680-s002.zip › PeerJ-RAWDATA/FS180 (26).csv]

0.09779460409984506	0.16358368225589034	-1.144339434656008	57.39	12.99	5.48
0.2401468671900933	-0.3000247677042773	-1.2421868188205862	45.58	5.11	10.16
-0.20731802491892387	0.005972554781236192	-1.48618382146717	3.51	-1.97	0.74
0.23043807862301896	0.16088409397690878	-1.0846203849618588	18.26	2.85	1.91
0.32026272138439005	0.19545869265593685	-1.233498758223463	35.140080056897695	3.0848344272359105	8.951331298747693
0.6288116140908375	0.1144257750847547	-1.1796030951524816	54.92873814908621	11.089736320744484	1.3865533810709358
-1.0995571331872849	-1.7667576346564884	-1.7469514283660241	394.25230017081736	207.22658667877275	44.258224812074424
-0.5179203514571069	1.9429405550959535	-2.101267408037586	38.841373027171436	-99.87556083062536	463.2685831302418
-1.6094395160396031	-0.11852847367759407	1.8835420022127132	-521.9242099690848	-40.32794257555217	480.8990920844892
-1.2721116044944174	-0.04654462336107827	0.5355411122953997	-256.2176968591214	-491.3617985890701	490.5560660991904
-0.8549826453119366	-0.1688568114102571	-0.09187419654316104	-171.42783299696762	-220.21019546794255	476.65539184400876
-2.208708470424683	-0.7731117626114297	2.192176906166592	338.55384289024613	527.9089936739172	342.790646434511
-0.7114346169788592	-0.2493148540479149	-1.1880178483548018	-113.06262766056948	16.70206590939692	-40.635084251492856
-0.042112855954020666	0.08727252924085817	-1.425766071915613	-247.0042441862589	1.0070664546069803	-59.575858525810965
0.07151389995759319	-0.09917853009296652	-0.8420208183608884	85.52	15.04	14.17
0.4509442861369021	0.17697527843021732	-1.1374932726146725	2.21	2.87	-2.06
-0.18692375502777248	0.2666643705857893	-0.9094362933608204	68.52	5.86	6.0
-0.5008498920772646	-0.052379028314754966	-1.1273684947381213	88.09	10.85	15.06
0.005694888659941652	0.0945811127134206	-0.9514413633953068	142.32	-1.03	21.91
0.2826814594221757	-0.25668426657238835	-1.0882012947924944	41.77	19.25	19.0
-0.04	-0.37	-0.9	-1.36	-7.85	-5.86
0.26	-0.11	-1.35	34.49	-2.72	3.88
