# Supplementary material for: The classification of skateboarding tricks via transfer learning pipelines
Source: PeerJ Comput Sci. 2021 Aug 18;7:e680. doi: 10.7717/peerj-cs.680 (PMC8384043; doi:10.7717/peerj-cs.680)
Supplement: Supplemental Information 2 [file peerj-cs-07-680-s002.zip › PeerJ-RAWDATA/FS180 (27).csv]

-0.050338707196734	0.19193767128954686	-1.1507235951037318	2.5	0.26	1.96
0.0611594615618016	0.09438812211175178	-1.1467194345811602	20.45	1.83	1.68
0.18681495359203693	0.21802989751953872	-1.385092590589314	56.25308208509889	29.055073025061557	1.2223405994163272
0.17901934539160375	0.2118744657965149	-1.3665124678422016	8.79949073968793	-16.11529915658586	7.0201309394019376
0.3587697800822174	0.2111265008225544	-1.079599811042792	35.32653012363362	4.379707446572342	-17.949581058188606
0.01659928688596385	0.14954138244082624	-1.333451691183302	6.1405281974305055	-5.222362690206358	23.15743499943104
0.7860455726766826	0.3770447437182559	-0.792249595715069	-20.543405902867253	0.5912851610013519	-18.870455455422896
-0.911626548148112	-0.5563759204494004	-1.7410365124211586	-54.442556050378506	85.44549436266763	19.862528026579305
-0.5740190067558559	1.5775318014596853	-1.7237200154450687	-503.006317277393	480.5911433198772	298.04910485549703
-0.7717702116672156	-0.5218202740822045	0.5160391287271273	-464.5328130077674	34.70836058778771	477.6858436486015
-0.9293448780472108	0.6729077907861828	1.7113330489181926	-488.7781471914585	-298.32281227601817	496.5551500065387
-1.3356533175074012	0.5446288601598006	-0.7335180858918677	-45.50263056900108	-515.5284240845517	464.1365526164868
-2.084436245943495	-0.92241483963514	1.9985302689241595	464.94	-501.13	336.22
-0.06770036124962317	-0.4354550602044556	-0.9475529473910288	-90.66	106.47	58.6
0.051776409343969404	-0.6001737376218342	-0.7457587642929167	-66.9	-0.92	-2.21
0.4345817717222911	-0.3133496230110807	-1.2974031139955446	-50.48	-3.35	-2.47
0.24533014412566384	-0.24287860482932686	-1.2417516120866503	-21.3	9.31	9.36
-0.06048178057220072	0.04495130334367381	-0.928642817410522	5.8	-4.87	8.87
0.11	-0.19	-1.14	9.57	-0.17	5.79
0.15	-0.18	-1.14	-4.51	-4.25	0.42
0.25	-0.18	-1.15	-74.81	3.49	-4.59
0.25	-0.03	-1.1	-134.06	-2.98	-15.86
