# Supplementary material for: The classification of skateboarding tricks via transfer learning pipelines
Source: PeerJ Comput Sci. 2021 Aug 18;7:e680. doi: 10.7717/peerj-cs.680 (PMC8384043; doi:10.7717/peerj-cs.680)
Supplement: Supplemental Information 2 [file peerj-cs-07-680-s002.zip › PeerJ-RAWDATA/FS180 (28).csv]

0.12	0.01	-1.17	-29.27	-0.86	-1.74
0.4787554133042278	-0.2723747914825206	-1.3791335740294175	21.26	4.94	4.17
0.4233253842086933	-0.24745074971103476	-1.1448062479848469	85.65	30.68	14.95
0.2886523345951918	0.16812791399280386	-1.123283518438703	31.45	3.13	7.51
0.44582404362364136	-0.07218555734345229	-0.9644188615456092	-2.57	0.68	1.94
0.0882350281531541	0.14707729106721426	-1.2000903317616465	4.06	-0.49	0.67
0.18373191395978067	-0.17232031441334886	-1.2347470654395107	36.22779744567568	4.7933331696199115	7.506612805384469
1.0432012465696685	-0.02712335538287756	-1.1444763453499034	51.5385242909921	-3.352102457976529	4.0020642306474645
-1.207918036939132	-1.25288687022832	-1.9201276112895933	26.219871563122712	84.34535414007834	-36.39370506252585
-1.7239464457898046	1.2828992060068551	-1.8185052468453435	-497.61003240307235	509.8143405234715	474.96016223482974
-0.5498893453222293	-0.6974853033506567	0.8550449636286617	-508.7146209381477	-40.98802237023297	500.55105692654433
-1.0946071191569875	0.17442551422147706	0.5989438098103314	-246.43530773515945	-500.76493494589766	480.59521963708505
-0.623639716247314	0.3525192988730709	0.1241746564024174	-519.1140946274134	-459.2889994222878	499.9297364946495
-1.0346051929836162	-1.98672125527882	1.7544210628441916	408.0664372655672	-497.19323990384436	59.897517364230424
-0.5482429246513207	-0.5755041750480627	-1.413015592293065	-78.14172365593784	-38.506827412598746	28.805383693286753
0.07657311465928412	-0.4696529098469706	-1.5003102624261686	-6.782362417514868	21.259034173488654	17.0707037945921
0.020804445240800246	-0.1679888455003534	-1.1551060355018867	-16.46	-7.45	19.39
-0.2329785179269077	-0.2231433607125048	-1.184135828166858	-68.61	12.23	7.77
0.3337551909323392	-0.3804230821016341	-1.4244173148868442	-116.54	-9.5	-13.37
0.36035036342159865	-0.12945265841595524	-1.067589733045244	-61.03	-9.01	-6.56
0.1972336284148385	-0.15891708116981074	-0.9623146908606088	-26.74	1.07	-2.2
0.11239399300381556	-0.07998788385854498	-1.1110822722115887	-1.01	0.43	0.64
0.17	0.25	-1.24	23.13	17.2	5.27
-0.26	-0.08	-1.25	11.26	-2.19	5.27
-0.01	-0.01	-1.19	13.26	2.41	2.37
0.29	-0.02	-1.16	-3.48	0.49	-0.12
