# Supplementary material for: The classification of skateboarding tricks via transfer learning pipelines
Source: PeerJ Comput Sci. 2021 Aug 18;7:e680. doi: 10.7717/peerj-cs.680 (PMC8384043; doi:10.7717/peerj-cs.680)
Supplement: Supplemental Information 2 [file peerj-cs-07-680-s002.zip › PeerJ-RAWDATA/FS180 (29).csv]

-0.03979654156682685	0.21374177702438013	-1.0782076068065982	-29.99	-2.57	-3.05
0.22221373775457856	-0.17058651513263315	-1.0521609667697998	-56.78	-2.93	-2.59
0.18499617841359856	-0.13584274025976534	-1.5381345324069406	-2.19	0.6	1.67
-0.19090453732714985	0.060971387128541575	-1.034487334705942	74.65	-9.22	7.78
0.3712574072498525	-0.13502608460085566	-1.3817908015190872	22.897791936956786	32.83740021068902	4.970248760843194
-0.15740064559688124	0.0008988667295375119	-1.4156742137373486	49.517794295627525	-25.558387972813268	15.885184439008711
0.191559240432443	0.05733210188180715	-1.2916677052671268	8.85680381563679	-20.18735264514929	-2.1320503021076163
0.2601149979312647	-0.03583687914836317	-1.4285719748874195	-6.562520124628704	-7.514188768810197	-6.998254022575514
0.5149154690404116	0.010469533297393184	-0.8513368291932022	85.75930151876082	9.498334525744657	20.355872991995962
-0.8940231367551289	0.05539338104031875	-2.117379549849249	80.73993502743265	80.49307480827805	67.46802894294417
-2.04108422347887	1.4428851133517886	-1.9206290244313535	-492.88038763119346	501.6833638827151	506.6929089814627
-0.8639557232127321	-0.3949589141409994	2.1187863951666963	-489.73011935675726	303.50484351434466	479.7704025949634
-0.3876816500626808	0.11026022327600092	0.3639914106499022	-501.90520511719217	-481.2165072353611	484.64251807515296
-1.1147602359347233	-0.16436098562905727	-0.07382537971759506	34.64264449686109	-518.325834648463	508.5692204064116
-1.7679183477156952	-1.1190716565151773	1.0029860996583184	463.97	139.44	-17.37
0.4466933743881746	0.13508935954693665	-1.2049271761327005	84.49	23.32	24.92
-0.5816542786402153	0.12106855968925095	-1.2425076613750077	-152.64	12.2	-1.41
0.3633898255115744	-0.3893568438355509	-1.0523987988483414	-18.32	-0.21	5.97
0.41838487022973775	0.06179022765900645	-1.3426615915025155	-53.39	-5.54	0.54
-0.2953806665189581	0.13719401767579975	-1.1941282269356757	-6.2	3.67	1.84
-0.11	-0.02	-1.29	3.45	-2.04	-0.04
0.14	0.01	-1.21	124.52	6.42	15.7
0.2	-0.04	-1.21	-2.05	2.77	5.84
0.15	-0.01	-1.24	-31.32	-4.32	0.28
0.15	0.04	-1.27	-29.13	-2.24	-0.19
0.11	0.01	-1.3	-6.08	-3.67	-1.8
