# Supplementary material for: The classification of skateboarding tricks via transfer learning pipelines
Source: PeerJ Comput Sci. 2021 Aug 18;7:e680. doi: 10.7717/peerj-cs.680 (PMC8384043; doi:10.7717/peerj-cs.680)
Supplement: Supplemental Information 2 [file peerj-cs-07-680-s002.zip › PeerJ-RAWDATA/FS180 (30).csv]

0.09	-0.04	-1.27	-49.58	-3.89	-4.99
0.14	0.06	-1.26	-33.32	-1.03	-0.47
0.09	0.01	-1.26	38.74	6.28	3.46
0.16700479861750733	-0.32842314370729264	-1.1519010432399828	128.49	9.44	13.14
-0.22443820921373706	0.21808081441676905	-1.4024847249881085	81.69	2.71	8.49
0.3593665747264406	-0.3631063827637704	-1.5102117414044731	17.97	3.36	0.97
0.2331855423714725	-0.07436887881349451	-1.0375161504583954	35.54	1.26	3.68
0.4313290794456377	-0.23591503513215065	-1.1568616280016952	5.57	-0.04	4.34
0.6002820969999089	-0.20320910346852286	-0.9570953769095564	19.629866547661642	-11.181007188186841	-1.1589092920626207
-1.3296167854855847	-0.29348292280449634	-2.109441299361406	-11.620860360046947	304.71510684716264	-43.33170376595189
-2.212208272961946	-0.8593934222439545	1.74932623010679	-515.461282757389	474.2517809325155	509.90679880791845
-0.6929154642552245	-0.6886173247261431	2.068852253224469	-476.42005347374965	-47.417226230419026	456.7356207876918
-1.2695920476405873	0.6495125780892517	1.0673215217265557	182.56269289749562	-159.8221216832769	513.3740280607603
-1.2397872477142562	1.9233250458612137	-2.068741864203788	-286.65101098311374	-54.66980131448989	179.82779627434928
-1.8070987278910449	0.7966230070334845	-1.6151050594808756	-106.45317744476614	353.40397618001424	279.7025494049864
-0.018104240191239768	-0.4721304565552602	-0.8590975895508358	-45.53565900968151	-13.158426550149994	-15.980086800654364
-0.21344595203663214	-0.4625664080916106	-1.4253578324778768	-46.65262532471346	33.07113999974888	28.02187868712993
-0.5831646416903074	0.13229231336799752	-1.1636627333386635	-33.750815310704425	31.79470561413211	-1.0574468857188677
-0.03898079154925496	-0.2897947112933278	-1.0895053743637395	-12.63	-5.2	-12.54
0.3668793672560502	-0.08466357740272785	-1.4806176628966832	31.26	-22.41	-18.61
-0.054013766199542124	0.06319851065323864	-1.5287648812937886	100.3	-8.56	-8.53
0.2609679113533643	-0.16309964103955538	-1.5345085610286455	71.55	9.0	4.74
0.2277209336314543	-0.28864160130790084	-0.9692430555217726	19.46	-6.36	-1.2
0.03303291683824183	-0.549136772103993	-0.9615026912754028	121.57	-12.57	-2.15
0.14	-0.79	-0.9	154.16	-7.12	4.56
0.14	-0.75	-0.63	-114.58	25.23	8.45
