# Supplementary material for: The classification of skateboarding tricks via transfer learning pipelines
Source: PeerJ Comput Sci. 2021 Aug 18;7:e680. doi: 10.7717/peerj-cs.680 (PMC8384043; doi:10.7717/peerj-cs.680)
Supplement: Supplemental Information 2 [file peerj-cs-07-680-s002.zip › PeerJ-RAWDATA/FS180 (4).csv]

ax	ay	az	ga	gy	gz
0	0	0	0	0	0
0	0	0	0	0	0
0.11	-0.04	-1.27	-2.26	-0.67	-0.42
0.1	-0.03	-1.26	-2.32	-0.56	-0.04
0.1	-0.03	-1.27	6.13	-0.44	0.27
0.1	-0.04	-1.26	10.1	-0.42	0.42
0.1	-0.04	-1.26	3.51	-0.56	-0.07
0.11	-0.05	-1.26	3.46	0.1	-0.01
0.1	-0.04	-1.27	2.73	-0.12	0.05
0.11	-0.05	-1.27	1.66	-0.39	-0.21
0.1	-0.05	-1.27	2.65	-0.41	0.02
0.11	-0.05	-1.27	5.71	-0.24	0.23
0.1	-0.06	-1.28	3.52	-0.88	-0.12
0.1	-0.05	-1.27	-0.55	-0.5	-0.25
0.1	-0.05	-1.26	-4.37	-0.53	-0.8
0.11	-0.05	-1.27	-2.9	-0.57	-0.41
0.09	-0.05	-1.26	-1.15	-0.25	-0.21
0.11	-0.05	-1.27	-2.42	-0.39	-0.13
0.11	-0.05	-1.27	4.47	0.07	-0.1
0.11	-0.04	-1.27	-1.74	-0.59	-0.27
0.09	-0.04	-1.27	-0.61	-0.62	0.01
0.1	-0.05	-1.27	-0.67	-0.33	-0.56
0.11	-0.04	-1.26	-5.15	-0.36	-0.88
0.12	-0.04	-1.27	-2.05	0.66	-0.57
0.09	-0.03	-1.26	28.84	-0.21	2.8
0.07	-0.04	-1.28	16.74	-1.92	1.09
0.09	-0.07	-1.27	-29.99	-2.57	-3.05
0.1	-0.01	-1.26	-56.78	-2.93	-2.59
0.09	0.04	-1.29	-2.19	0.6	1.67
-0.25	-0.21	-1.14	74.65	-9.22	7.78
0.11	-0.11	-1.31	35.86	7.03	5.12
0.03	-0.03	-1.26	34.39	-1.57	2.92
0.18	0.01	-1.26	13.31	-0.59	1.3
0.44	-0.03	-1.24	0.04	-3.23	0.36
0.76	-0.11	-1.15	72.1	-8.16	13.96
-1.04	-0.05	-2	83.92	88.6	50.74
-1.89	1.17	-2	-497.77	493.15	485.61
-0.59	-0.33	1.86	-497.77	277.17	485.61
-0.47	0.22	0.44	-497.77	-507.38	485.61
-0.93	0.12	-0.06	21.68	-507.38	485.61
-2	-0.9	1.11	463.97	139.44	-17.37
0.55	0.02	-1.08	84.49	23.32	24.92
-0.35	-0.13	-1.31	-152.64	12.2	-1.41
0.16	-0.14	-1.18	-18.32	-0.21	5.97
0.29	-0.02	-1.15	-53.39	-5.54	0.54
-0.02	0.01	-1.26	-6.2	3.67	1.84
-0.11	-0.02	-1.29	3.45	-2.04	-0.04
0.14	0.01	-1.21	124.52	6.42	15.7
0.2	-0.04	-1.21	-2.05	2.77	5.84
0.15	-0.01	-1.24	-31.32	-4.32	0.28
0.15	0.04	-1.27	-29.13	-2.24	-0.19
0.11	0.01	-1.3	-6.08	-3.67	-1.8
0.13	-0.04	-1.25	-13.47	2.4	-1.83
-0.11	0	-1.33	-18	-1.03	-3.06
0.05	0	-1.27	-5.1	0.14	-2.77
0.14	0.03	-1.26	-1.1	-1.58	-2.32
0	0	-1.26	2.27	0.86	-1.93
0.08	0.04	-1.28	16.41	-1.34	-0.65
0.11	-0.01	-1.27	31.4	-0.18	0.68
0.12	0.01	-1.25	0.68	-1.46	-0.77
0.22	0.03	-1.22	-8.75	0.33	-1.15
