# Supplementary material for: The classification of skateboarding tricks via transfer learning pipelines
Source: PeerJ Comput Sci. 2021 Aug 18;7:e680. doi: 10.7717/peerj-cs.680 (PMC8384043; doi:10.7717/peerj-cs.680)
Supplement: Supplemental Information 2 [file peerj-cs-07-680-s002.zip › PeerJ-RAWDATA/FS180 (5).csv]

ax	ay	az	ga	gy	gz
0	0	0	0	0	0
0.1	-0.05	-1.27	-0.95	-0.09	-0.13
0.09	-0.06	-1.27	4.39	0.04	0.07
0.1	-0.06	-1.26	-0.51	-1.09	-0.68
0.12	-0.06	-1.27	0.38	-0.54	-0.64
0.1	-0.06	-1.27	0.36	-0.51	-0.36
0.11	-0.06	-1.27	-2.43	-0.33	-0.41
0.11	-0.06	-1.27	-2.35	-0.45	-0.25
0.1	-0.06	-1.27	3.86	-0.28	0.02
0.1	-0.06	-1.27	2.06	-0.15	-0.18
0.11	-0.06	-1.27	-0.9	0.13	-0.22
0.11	-0.06	-1.27	4.07	-0.44	-0.25
0.09	-0.06	-1.27	-0.52	-0.62	-1
0.1	-0.06	-1.26	-5.61	-0.45	-1.44
0.09	-0.06	-1.27	-3.3	-0.18	-0.68
0.09	-0.08	-1.27	-5.45	0.01	-0.42
0.12	-0.05	-1.26	-2.97	-0.15	-0.19
0.1	-0.05	-1.28	-8.02	-0.25	-0.71
0.09	-0.03	-1.27	-6.78	-1.14	-0.42
0.1	-0.04	-1.27	8.97	-0.09	0.77
0.11	-0.05	-1.27	17.63	-1.31	1.64
0.1	-0.06	-1.26	8.12	-1.08	-0.06
0.09	-0.04	-1.27	-49.58	-3.89	-4.99
0.14	0.06	-1.26	-33.32	-1.03	-0.47
0.09	0.01	-1.26	38.74	6.28	3.46
0.18	-0.11	-1.31	128.49	9.44	13.14
0.03	-0.03	-1.29	81.69	2.71	8.49
0.19	-0.08	-1.25	17.97	3.36	0.97
0.18	-0.08	-1.26	35.54	1.26	3.68
0.2	0	-1.24	5.57	-0.04	4.34
0.54	-0.12	-1.12	21.78	-3.78	12.92
-1.27	-0.02	-2	-38.22	282.34	-16.86
-2	-0.93	2	-497.77	493.15	485.61
-0.51	-0.65	2	-497.77	-26.35	485.61
-1.1	0.7	0.82	189.6	-138.96	485.61
-0.98	2	-2	-316.26	-53.22	173.03
-2	1.07	-1.77	-104.22	337.85	283.88
0.23	-0.57	-0.65	-42.93	-19.66	-20.97
-0.48	-0.36	-1.3	-45.67	23.41	11.52
-0.46	-0.06	-1.45	-43.74	11.23	-16.35
0.22	-0.1	-1.24	-12.63	-5.2	-12.54
0.28	-0.11	-1.22	31.26	-22.41	-18.61
0.1	-0.15	-1.42	100.3	-8.56	-8.53
0.21	-0.18	-1.45	71.55	9	4.74
0.11	-0.34	-1.13	19.46	-6.36	-1.2
-0.06	-0.46	-0.91	121.57	-12.57	-2.15
0.14	-0.79	-0.9	154.16	-7.12	4.56
0.14	-0.75	-0.63	-114.58	25.23	8.45
-0.17	-0.3	-1.23	-297.97	33.76	0.23
0.03	-0.24	-1.25	82.85	-5.46	-9.31
0.19	-0.37	-1.07	-38.13	-17.38	-17.54
0.18	-0.17	-1.4	42.15	-1.84	-0.03
0.08	-0.39	-1.13	23.65	3.99	1.07
0.19	-0.46	-0.97	-31.44	-9.57	-5.55
0.23	-0.48	-0.98	-48	4.25	6.83
0.32	-0.21	-1.27	-74.05	4.74	-3.09
0.42	-0.07	-1.25	-18.35	0.6	3.1
0.38	-0.22	-1.15	-0.8	14.65	14.02
-1.64	-1.03	0.3	53.89	-7.93	-66.47
0.38	-0.8	-0.1	-212.75	-76.27	-77.86
0.46	0.05	-1.39	-24.14	-9.23	-3.17
