# Supplementary material for: The classification of skateboarding tricks via transfer learning pipelines
Source: PeerJ Comput Sci. 2021 Aug 18;7:e680. doi: 10.7717/peerj-cs.680 (PMC8384043; doi:10.7717/peerj-cs.680)
Supplement: Supplemental Information 2 [file peerj-cs-07-680-s002.zip › PeerJ-RAWDATA/FS180 (6).csv]

0.0	0.0	0.0	0.0	0.0	0.0
0.15	-0.05	-1.17	-1.32	-0.2	0.38
0.15	-0.05	-1.18	-1.06	0.0	0.23
0.15	-0.04	-1.18	-2.05	0.24	0.48
0.15	-0.04	-1.17	-2.54	-0.02	0.34
0.15	-0.04	-1.18	-1.62	-0.03	0.35
0.14	-0.04	-1.17	-1.07	0.58	0.64
0.14	-0.03	-1.18	1.37	-0.22	0.38
0.15	-0.04	-1.17	0.32	0.0	0.61
0.14	-0.04	-1.19	-0.19	0.3	0.92
0.14	-0.04	-1.17	-3.3	0.33	0.06
0.14	-0.04	-1.17	-0.35	-0.05	0.43
0.15	-0.04	-1.17	0.41	0.47	0.86
0.14	-0.04	-1.17	0.59	0.15	0.57
0.15	-0.04	-1.17	4.36	-0.03	1.19
0.16	-0.05	-1.18	0.82	-0.08	0.31
0.15	-0.05	-1.18	-0.97	-0.41	0.4
0.15	-0.04	-1.17	5.37	-0.02	1.44
0.15	-0.05	-1.17	12.41	0.0	2.2
0.15	-0.06	-1.17	12.96	0.0	2.54
0.12	-0.06	-1.19	-13.22	-0.4	-0.97
0.19	-0.04	-1.18	-13.12	-0.49	-1.0
0.11	-0.04	-1.18	-14.69	-1.65	-1.07
0.15	-0.03	-1.18	-33.97	-5.15	-4.64
0.12	0.02	-1.18	-27.26	-0.89	-2.36
0.6769099842227542	-0.41215149179443233	-1.2744439521873443	-3.61	0.9	0.0
0.4705698223254292	0.3207487478123305	-0.8674427467096434	57.39	12.99	5.48
0.5255930512762079	-0.0029001089175166774	-1.4584214564659241	45.58	5.11	10.16
-0.15060394876434208	-0.3245947082790581	-1.221046918462466	3.51	-1.97	0.74
0.08560256440051409	-0.4493716440693696	-0.6736257685222983	18.26	2.85	1.91
0.8709785704960151	-0.5437540548811426	-1.4134825412985172	-21.92586667093269	-42.88235944509491	35.65183712664004
0.42227942372300376	0.3479432203615504	-1.3793140441720355	82.6988221445965	23.299098677129425	-29.60097602480774
-0.6240209437655355	-1.263792921778605	-1.874485417926794	358.7959997294587	219.72861453262465	1.3223595486499313
-0.16374095587963766	2.103555536306177	-1.985903564747848	85.42838995622665	-46.01128986474373	495.0235416129266
-1.3713987758828141	-0.2911278266378402	2.370525949203616	-495.92549284583225	-63.865885340005136	486.8765706878411
-1.5150742855086972	-0.36991459469460747	1.0434988123402187	-286.1925039873326	-479.08221893921524	472.33180872561934
-0.9426437130732189	0.40533532033177433	0.01622961178248883	-117.84865714486082	-181.38296217167238	442.65708139521655
-1.7051474536651878	-0.3614548634862934	1.9289338747541502	328.483445223484	482.1672767320955	357.71889012547445
-0.44856697368744547	-0.16923155504048193	-1.0063512021079453	-85.1608636651728	22.98553918758028	-18.080710151133687
0.5129427712097447	0.00010737706433847083	-1.4535166827304198	-212.1536017072774	-14.188813298726384	-75.55818314547201
0.43712776897496397	-0.2577721932960215	-1.5578307309426722	85.52	15.04	14.17
-0.15603986382323015	0.3298427341360337	-0.9656932972056932	2.21	2.87	-2.06
0.29631158630185467	-0.37408186324769976	-1.3913132637798702	68.52	5.86	6.0
-0.4017190617973892	-0.4352578873853603	-1.2174701961938976	88.09	10.85	15.06
-0.01810536262230851	-0.06419729220622679	-0.9221622381555648	142.32	-1.03	21.91
0.6008360039795926	-0.2952737805962811	-1.4682019536420636	41.77	19.25	19.0
-0.04	-0.37	-0.9	-1.36	-7.85	-5.86
0.26	-0.11	-1.35	34.49	-2.72	3.88
0.27	-0.12	-1.38	-7.62	-1.74	-0.76
0.2	-0.3	-1.06	23.55	-11.51	-0.56
0.09	-0.09	-1.34	-32.05	-1.96	-3.95
0.22	-0.27	-1.05	87.25	-8.37	8.13
0.13	-0.3	-1.11	-8.69	3.42	1.19
0.18	-0.3	-1.06	-34.84	3.16	-2.64
0.09	-0.31	-1.07	-88.29	5.28	-16.16
0.18	-0.11	-1.37	-57.76	-6.63	-17.19
0.25	-0.05	-1.31	-46.68	-10.83	-13.08
0.14	-0.13	-1.16	-38.95	1.62	-4.73
0.13	-0.1	-1.18	-0.92	-0.9	0.42
0.21	-0.12	-1.16	29.81	-0.92	4.63
0.18	-0.17	-1.17	23.65	0.62	5.3
