# Supplementary material for: The classification of skateboarding tricks via transfer learning pipelines
Source: PeerJ Comput Sci. 2021 Aug 18;7:e680. doi: 10.7717/peerj-cs.680 (PMC8384043; doi:10.7717/peerj-cs.680)
Supplement: Supplemental Information 2 [file peerj-cs-07-680-s002.zip › PeerJ-RAWDATA/FS180 (7).csv]

0.0	0.0	0.0	0.0	0.0	0.0
0.16	-0.03	-1.17	-13.68	-1.67	-1.28
0.15	-0.03	-1.16	8.84	2.91	2.14
0.18	-0.02	-1.17	11.0	0.07	2.02
0.16	-0.04	-1.17	-3.59	-0.19	-0.15
0.15	-0.03	-1.17	-2.93	-0.29	0.19
0.16	-0.04	-1.18	-0.64	-0.61	0.23
0.17	-0.03	-1.18	-5.33	-0.02	0.0
0.15	-0.03	-1.17	-3.84	0.01	0.03
0.16	-0.03	-1.18	-2.86	0.09	0.16
0.17	-0.02	-1.18	-4.54	-0.6	-0.41
0.16	-0.02	-1.16	-12.0	-2.35	-1.36
0.15	-0.01	-1.17	1.83	0.09	1.16
0.15	-0.02	-1.16	7.19	1.95	1.48
0.16	-0.03	-1.18	4.82	2.14	1.42
0.16	-0.02	-1.18	-2.06	-0.31	-0.01
0.16	-0.02	-1.17	-1.53	-0.19	0.28
0.16	-0.02	-1.17	1.52	0.18	0.87
0.16	-0.03	-1.17	9.2	2.82	1.9
0.15	-0.04	-1.17	3.65	0.61	0.78
0.16	-0.04	-1.17	-3.64	0.32	0.03
0.16	-0.04	-1.17	-0.32	0.49	0.6
0.18	-0.03	-1.16	1.68	0.21	0.84
0.18	-0.07	-1.18	-0.54	1.66	0.11
0.12	-0.05	-1.18	-15.61	0.46	-2.2
-0.13428811474370586	-0.1989881441411888	-1.0832642043815566	-29.12	-2.93	-3.95
0.014964496613332628	0.04280587461024886	-1.0389581484402886	-32.19	-4.51	-3.69
0.06440090582370991	-0.3938615582551326	-1.3177133838207409	-11.1	-1.03	-0.82
0.325018212830762	0.4393364357096497	-1.598612942544766	2.5	0.26	1.96
0.21982564353479087	-0.5686530186197509	-1.5270250312324718	20.45	1.83	1.68
0.046367530492823786	0.09024795932971602	-0.6932858458504763	59.591064169648206	10.863034232281064	0.5272304942887338
0.7471674394048675	0.2808465900731999	-1.2186237460209535	28.968666768852955	-43.28776958755093	21.76543750029134
0.0014490190887591625	0.3119025271450194	-0.8816274043164884	52.206689617682954	31.183607052317278	-40.30483768447877
0.18732448410531227	-0.38781944832645393	-1.602631492285505	0.8470423896951367	-9.892401305638918	33.89526369592287
1.2668101245670775	0.09868403254563343	-0.8570716457911711	-29.617832744974887	-12.667444327880936	29.620621159144363
-0.7997457043109674	-0.4742865226960153	-2.0518470569781018	-5.226291927134984	84.42196306563433	-23.298810253193096
-0.17887464851653834	2.077867950697299	-1.7824206266634508	-492.7086181566335	508.447249220655	320.0488603408603
-1.0890382928030238	-0.7852911681737034	0.7564358425389092	-429.76402871699514	46.97686279785994	521.0379742395002
-0.9337668750294019	0.6297577091495294	1.622980614327428	-469.5132136189915	-271.57664549944343	520.2983158355514
-1.5027361145543063	0.19565005921985196	-0.3066919795663505	-79.36846676688454	-497.08134397908776	511.4556936044248
-2.094165699123799	-0.8722418391083602	2.44162977417415	464.94	-501.13	336.22
0.25054367878463624	-0.2992980537241337	-0.6803829563550629	-90.66	106.47	58.6
0.22270479127490675	-0.4511076091043895	-1.1041978022790322	-66.9	-0.92	-2.21
0.5111850867393988	-0.34045577846035946	-0.8207094923328564	-50.48	-3.35	-2.47
-0.2661416354372422	-0.014871272430282745	-1.577601103080481	-21.3	9.31	9.36
-0.4242652463385899	-0.02925747731654743	-0.9379597882214903	5.8	-4.87	8.87
0.11	-0.19	-1.14	9.57	-0.17	5.79
0.15	-0.18	-1.14	-4.51	-4.25	0.42
0.25	-0.18	-1.15	-74.81	3.49	-4.59
0.25	-0.03	-1.1	-134.06	-2.98	-15.86
0.16	0.06	-1.18	-42.2	-2.25	-2.13
-0.06	0.02	-1.22	3.28	1.05	0.38
0.12	0.04	-1.18	1.77	-0.22	1.62
0.2	0.04	-1.17	3.26	0.41	1.44
0.19	0.02	-1.16	52.2	9.34	8.51
0.08	-0.04	-1.2	41.51	1.63	6.16
0.22	-0.06	-1.16	5.48	1.13	1.47
0.13	-0.05	-1.17	-2.81	0.17	-0.12
0.19	-0.05	-1.15	9.31	0.21	1.82
0.15	-0.07	-1.16	20.85	-0.11	3.65
0.19	-0.08	-1.17	-1.45	0.17	0.37
