# Supplementary material for: The classification of skateboarding tricks via transfer learning pipelines
Source: PeerJ Comput Sci. 2021 Aug 18;7:e680. doi: 10.7717/peerj-cs.680 (PMC8384043; doi:10.7717/peerj-cs.680)
Supplement: Supplemental Information 2 [file peerj-cs-07-680-s002.zip › PeerJ-RAWDATA/FS180 (8).csv]

0.0	0.0	0.0	0.0	0.0	0.0
0.16	-0.05	-1.17	10.68	1.16	1.77
0.16	-0.05	-1.16	2.26	0.04	0.42
0.16	-0.04	-1.18	-2.0	-0.54	0.32
0.16	-0.05	-1.18	2.44	0.52	0.6
0.17	-0.05	-1.16	7.69	0.47	1.76
0.17	-0.06	-1.17	9.58	0.09	2.0
0.18	-0.07	-1.16	9.03	0.46	1.65
0.16	-0.07	-1.16	1.25	-0.23	0.55
0.16	-0.07	-1.17	1.94	-0.37	0.67
0.17	-0.07	-1.17	1.9	-0.02	0.75
0.17	-0.08	-1.17	-1.32	0.35	0.37
0.17	-0.07	-1.17	-4.92	0.2	0.0
0.17	-0.07	-1.17	-5.93	0.27	-0.18
0.16	-0.06	-1.16	-2.97	-0.09	0.28
0.17	-0.06	-1.16	-11.59	-0.31	-0.91
0.16	-0.05	-1.16	-14.11	0.5	-1.58
0.15	-0.03	-1.18	0.65	-0.43	0.81
0.16	-0.04	-1.17	3.8	0.97	0.89
0.17	-0.05	-1.18	-9.12	0.64	-1.11
0.17	-0.03	-1.17	-20.63	-4.11	-2.09
0.12	-0.02	-1.17	2.79	-1.01	1.47
0.17	-0.03	-1.16	6.99	1.85	1.29
0.08	-0.02	-1.18	-44.05	-7.09	-6.76
0.12	0.01	-1.17	-29.27	-0.86	-1.74
0.4505404159773981	-0.004773549936101684	-1.1724179603357232	21.26	4.94	4.17
0.04772796365240389	-0.24875710436344525	-1.335568490503638	85.65	30.68	14.95
-0.06001677583419357	-0.37911568726959455	-1.5099222429039747	31.45	3.13	7.51
0.10576967661743117	0.25258894130449383	-1.084219520897505	-2.57	0.68	1.94
0.09108101561415738	0.18744890506635656	-1.2472951371361116	4.06	-0.49	0.67
-0.22577999682119232	0.015824615640472064	-0.7984560153261285	3.2087654868806688	38.85495037143361	14.993068813149504
0.362901164051168	0.07203322459540569	-0.939698827235091	-1.7957890890336614	3.0891897670605557	16.81817920874022
-1.0204633621948367	-0.6847996470692961	-1.5691178396366725	75.21519595478593	70.21541255415332	-77.08224785735644
-1.5210212754569126	0.887768877968007	-1.8709438919256753	-456.8829941493774	458.96586421006	470.9862210201055
-0.2282771282906081	-0.9482489877003648	1.1509988208287822	-490.8291266785783	-41.97524783900144	521.7094996415774
-0.7830649591901289	0.4928789557920291	0.5818362637201684	-222.78884382583098	-507.52168482992175	443.1583120024925
-0.7448101080109303	0.026892977051341777	0.00608689945408758	-451.8693181592939	-386.9051177526604	502.5906095089996
-0.8876428393804559	-2.0774712148624372	2.2605932045757617	449.3918686069254	-526.7335981045479	46.7016226020565
-0.33552800396448845	-0.9330391884925003	-1.619778531133975	-89.23638923386424	-72.66423716342064	30.93265545470634
-0.35112261313621995	0.1891846585296011	-1.2907075397769816	9.561624605707365	5.185731075192338	-26.946395514749746
0.012133533729449641	-0.5553411594834263	-1.0992938051660222	-16.46	-7.45	19.39
0.3519359366806309	0.00986179412563798	-0.9246335565928805	-68.61	12.23	7.77
0.1289869684499446	-0.3525240119350467	-1.353195240361332	-116.54	-9.5	-13.37
0.6197721786625823	-0.09115420698662204	-1.5149752453837317	-61.03	-9.01	-6.56
0.16862763559111166	0.2929845126199695	-1.0036668245715106	-26.74	1.07	-2.2
-0.4134259397363722	0.09312201672473489	-0.8308616997240512	-1.01	0.43	0.64
0.17	0.25	-1.24	23.13	17.2	5.27
-0.26	-0.08	-1.25	11.26	-2.19	5.27
-0.01	-0.01	-1.19	13.26	2.41	2.37
0.29	-0.02	-1.16	-3.48	0.49	-0.12
0.33	0.01	-1.15	20.27	0.58	3.12
0.17	-0.07	-1.21	62.23	10.14	10.14
0.13	-0.07	-1.18	1.16	0.91	-0.15
0.26	-0.07	-1.16	7.22	0.43	0.96
0.24	-0.08	-1.16	6.55	0.14	1.56
0.14	-0.07	-1.16	-10.54	0.99	-0.32
0.14	-0.05	-1.17	-14.14	-1.7	-1.46
0.19	-0.06	-1.16	1.89	0.61	1.15
0.13	-0.06	-1.17	-13.99	-0.75	-1.33
0.17	-0.04	-1.16	0.45	-0.55	0.61
0.16	-0.05	-1.17	11.54	1.37	2.49
