# Supplementary material for: The classification of skateboarding tricks via transfer learning pipelines
Source: PeerJ Comput Sci. 2021 Aug 18;7:e680. doi: 10.7717/peerj-cs.680 (PMC8384043; doi:10.7717/peerj-cs.680)
Supplement: Supplemental Information 2 [file peerj-cs-07-680-s002.zip › PeerJ-RAWDATA/FS180 (9).csv]

0.0	0.0	0.0	0.0	0.0	0.0
0.0	0.0	0.0	0.0	0.0	0.0
0.11	-0.04	-1.27	-2.26	-0.67	-0.42
0.1	-0.03	-1.26	-2.32	-0.56	-0.04
0.1	-0.03	-1.27	6.13	-0.44	0.27
0.1	-0.04	-1.26	10.1	-0.42	0.42
0.1	-0.04	-1.26	3.51	-0.56	-0.07
0.11	-0.05	-1.26	3.46	0.1	-0.01
0.1	-0.04	-1.27	2.73	-0.12	0.05
0.11	-0.05	-1.27	1.66	-0.39	-0.21
0.1	-0.05	-1.27	2.65	-0.41	0.02
0.11	-0.05	-1.27	5.71	-0.24	0.23
0.1	-0.06	-1.28	3.52	-0.88	-0.12
0.1	-0.05	-1.27	-0.55	-0.5	-0.25
0.1	-0.05	-1.26	-4.37	-0.53	-0.8
0.11	-0.05	-1.27	-2.9	-0.57	-0.41
0.09	-0.05	-1.26	-1.15	-0.25	-0.21
0.11	-0.05	-1.27	-2.42	-0.39	-0.13
0.11	-0.05	-1.27	4.47	0.07	-0.1
0.11	-0.04	-1.27	-1.74	-0.59	-0.27
0.09	-0.04	-1.27	-0.61	-0.62	0.01
0.1	-0.05	-1.27	-0.67	-0.33	-0.56
0.11	-0.04	-1.26	-5.15	-0.36	-0.88
0.12	-0.04	-1.27	-2.05	0.66	-0.57
0.09	-0.03	-1.26	28.84	-0.21	2.8
0.26415994802275095	0.22537488211560577	-1.219619576295162	16.74	-1.92	1.09
-0.23326259857073503	-0.3255108556133249	-1.5978187465647942	-29.99	-2.57	-3.05
0.44547971308821965	-0.49808090884179457	-1.323695921496137	-56.78	-2.93	-2.59
0.4454496955733226	0.13037993707975468	-1.2049022781847805	-2.19	0.6	1.67
-0.5495115677912579	0.07527421342494975	-1.2313497475624966	74.65	-9.22	7.78
-0.19680843602799425	-0.2467301993634493	-0.9496654701896124	79.9181506678033	-37.6678791043438	50.94267741298483
-0.35864728368649057	-0.405368457840634	-1.2202748510220203	28.29814685967527	-2.077834452111688	-19.07284288735326
0.5963658697250354	-0.2068261533197281	-0.925270382018423	25.150413578549227	-4.6248674227443125	-33.943026833261094
0.8026910435015404	0.04447603902531297	-1.6903845682087937	3.152709265230798	44.52910883548885	-34.0583343617829
0.7905483497065442	-0.17012700312782592	-0.9499578866516419	94.71661528755774	-29.45358918396043	62.22236345345521
-1.1871715185055738	0.2754773743272844	-2.235081701615005	116.11888096909375	84.07327636821074	9.086052362109726
-2.044566211258117	0.9221039048499704	-1.591039663715768	-475.7067670698547	443.47390341035026	528.3469380978183
-0.2862878522675141	-0.6847498658951827	1.654232226343207	-506.9537148099907	301.75158094876963	489.7004025971708
-0.6488696605949401	-0.18562849594593198	0.6991626429973028	-504.4757212262839	-546.4823931090116	508.70521624431325
-0.5206783376967339	-0.1582108707630121	0.26718199192523123	5.565131561362193	-545.1790780259023	532.4589728139955
-1.8042855057814091	-1.0868357926877663	1.441456053989004	463.97	139.44	-17.37
0.9364578743216209	-0.2237924136363341	-1.1663559887135546	84.49	23.32	24.92
-0.0849974270619478	-0.02194643305176891	-1.4163364127015128	-152.64	12.2	-1.41
0.2950072469180415	0.349067886630828	-1.084352130485164	-18.32	-0.21	5.97
0.15827068695732888	0.47938882618445866	-0.7427750853218059	-53.39	-5.54	0.54
0.08685040834946901	-0.03375736046205625	-1.3861279278638694	-6.2	3.67	1.84
-0.11	-0.02	-1.29	3.45	-2.04	-0.04
0.14	0.01	-1.21	124.52	6.42	15.7
0.2	-0.04	-1.21	-2.05	2.77	5.84
0.15	-0.01	-1.24	-31.32	-4.32	0.28
0.15	0.04	-1.27	-29.13	-2.24	-0.19
0.11	0.01	-1.3	-6.08	-3.67	-1.8
0.13	-0.04	-1.25	-13.47	2.4	-1.83
-0.11	0.0	-1.33	-18.0	-1.03	-3.06
0.05	0.0	-1.27	-5.1	0.14	-2.77
0.14	0.03	-1.26	-1.1	-1.58	-2.32
0.0	0.0	-1.26	2.27	0.86	-1.93
0.08	0.04	-1.28	16.41	-1.34	-0.65
0.11	-0.01	-1.27	31.4	-0.18	0.68
0.12	0.01	-1.25	0.68	-1.46	-0.77
0.22	0.03	-1.22	-8.75	0.33	-1.15
