# Supplementary material for: The classification of skateboarding tricks via transfer learning pipelines
Source: PeerJ Comput Sci. 2021 Aug 18;7:e680. doi: 10.7717/peerj-cs.680 (PMC8384043; doi:10.7717/peerj-cs.680)
Supplement: Supplemental Information 2 [file peerj-cs-07-680-s002.zip › PeerJ-RAWDATA/KF (1).csv]

ax	ay	az	ga	gy	gz
0	0	0	0	0	0
0.09	-0.1	-1.28	-1.1	0.2	-0.51
0.11	-0.09	-1.28	-2.7	0.15	-0.68
0.11	-0.09	-1.28	2.31	0.46	-0.07
0.09	-0.09	-1.27	3.99	-0.28	-0.49
0.1	-0.1	-1.27	-2.69	-0.14	-0.74
0.1	-0.09	-1.27	-4.27	-0.58	-0.42
0.1	-0.1	-1.28	3.85	-0.6	-0.25
0.11	-0.09	-1.26	4.05	0.03	-0.54
0.1	-0.1	-1.28	2.02	0.29	-0.2
0.11	-0.1	-1.26	-3.92	-0.23	-0.98
0.1	-0.09	-1.27	-4.93	-0.24	-1.06
0.09	-0.09	-1.26	7.51	-0.11	-0.23
0.11	-0.1	-1.27	7.35	-0.11	-0.55
0.1	-0.11	-1.28	0.87	-0.4	-0.83
0.1	-0.11	-1.27	5.33	-0.15	-0.55
0.1	-0.11	-1.27	9.07	-0.18	-0.39
0.11	-0.12	-1.27	0.78	0.05	-0.6
0.11	-0.11	-1.28	-1.51	-0.61	-0.92
0.1	-0.11	-1.27	2.31	0.37	-0.55
0.1	-0.13	-1.27	3.25	-0.47	-0.66
0.14	-0.1	-1.31	8.49	1.02	0.27
0.18	-0.07	-1.44	7.73	-5.92	-1.87
0.32	0.44	-0.75	-57.59	23.16	-0.11
0.08	-0.11	-1.28	-65.89	-2.93	-5.24
0.19	-0.05	-1.27	-32.96	-0.61	-2.23
0.13	-0.04	-1.26	-31.75	-3.57	-1.75
-0.02	-0.04	-1.27	33.15	2.55	-0.14
0.15	-0.14	-1.28	74.46	5.5	2.48
0.06	-0.15	-1.29	-20.61	-0.37	-3.99
-0.12	-0.17	-1.3	-9.6	-3.77	-6.57
0.19	-0.05	-1.27	-12.09	-0.18	-3.56
0.21	-0.08	-1.26	-5.02	0.55	1.31
0.77	-0.05	-1.19	49.22	8.5	18.5
-0.76	-0.07	-1.26	-120.26	-41.28	9.83
-1.67	-0.24	-2	-452.81	493.79	-164.55
1.61	1.58	2	501.88	352.93	356.8
-0.12	0.17	0.22	501.88	243.82	326.27
-0.13	0.04	-0.41	501.88	220.61	-141.04
-0.11	-0.09	-0.3	501.88	-266.89	-116.69
-0.4	-0.15	0.54	-335.31	493.79	-337.26
-0.12	-0.74	-2	-498.65	154.2	-127
0.57	-0.27	-1.2	98.34	7.74	-1.06
-0.01	-0.05	-1.3	-49.54	5.04	-0.39
0.32	0.09	-1.23	-62.96	-3.53	-2.77
0.07	0.03	-1.28	60.63	0.87	4.88
0.14	-0.01	-1.27	-23.1	-1.42	-1.56
0.06	-0.01	-1.27	-59.65	-3.33	-0.71
0.1	0.06	-1.25	4.31	0.18	2.56
0.1	0.05	-1.26	11.85	0.38	2.32
0.18	0.02	-1.26	6.25	1.13	1.63
0.13	0.02	-1.26	20.86	1.56	2.32
0.13	0.01	-1.27	3.76	0.58	1.51
0.09	0.01	-1.26	8.32	0.38	1.13
0.1	-0.01	-1.27	5.7	0.55	0.97
0.11	0	-1.28	-2.38	0.05	0.53
0.1	-0.01	-1.27	4.89	0.09	0.79
0.1	-0.01	-1.26	-2.99	0.26	0.73
0.09	-0.01	-1.27	6.78	0.29	1.17
0.1	-0.02	-1.28	4.63	-0.02	1.14
0.09	-0.01	-1.27	6.2	0.32	0.96
