# Supplementary material for: The classification of skateboarding tricks via transfer learning pipelines
Source: PeerJ Comput Sci. 2021 Aug 18;7:e680. doi: 10.7717/peerj-cs.680 (PMC8384043; doi:10.7717/peerj-cs.680)
Supplement: Supplemental Information 2 [file peerj-cs-07-680-s002.zip › PeerJ-RAWDATA/KF (11).csv]

0.0	0.0	0.0	0.0	0.0	0.0
0.09	-0.1	-1.28	-1.1	0.2	-0.51
0.11	-0.09	-1.28	-2.7	0.15	-0.68
0.11	-0.09	-1.28	2.31	0.46	-0.07
0.09	-0.09	-1.27	3.99	-0.28	-0.49
0.1	-0.1	-1.27	-2.69	-0.14	-0.74
0.1	-0.09	-1.27	-4.27	-0.58	-0.42
0.1	-0.1	-1.28	3.85	-0.6	-0.25
0.11	-0.09	-1.26	4.05	0.03	-0.54
0.1	-0.1	-1.28	2.02	0.29	-0.2
0.11	-0.1	-1.26	-3.92	-0.23	-0.98
0.1	-0.09	-1.27	-4.93	-0.24	-1.06
0.09	-0.09	-1.26	7.51	-0.11	-0.23
0.11	-0.1	-1.27	7.35	-0.11	-0.55
0.1	-0.11	-1.28	0.87	-0.4	-0.83
0.1	-0.11	-1.27	5.33	-0.15	-0.55
0.1	-0.11	-1.27	9.07	-0.18	-0.39
0.11	-0.12	-1.27	0.78	0.05	-0.6
0.11	-0.11	-1.28	-1.51	-0.61	-0.92
0.1	-0.11	-1.27	2.31	0.37	-0.55
0.1	-0.13	-1.27	3.25	-0.47	-0.66
0.14	-0.1	-1.31	8.49	1.02	0.27
0.18	-0.07	-1.44	7.73	-5.92	-1.87
0.32	0.44	-0.75	-57.59	23.16	-0.11
0.08	-0.11	-1.28	-65.89	-2.93	-5.24
-0.04945681630444593	0.13715415608421427	-1.1775654965432163	-32.96	-0.61	-2.23
0.15494355701633794	-0.1748797038140336	-1.5479829155237952	-31.75	-3.57	-1.75
-0.2586372406004519	0.10164979058086462	-1.5178907323362607	33.15	2.55	-0.14
-0.018277805316597173	-0.2040615337314532	-1.5118150962186097	74.46	5.5	2.48
0.11210124512972264	-0.22829005762307886	-1.3157785156321098	-20.61	-0.37	-3.99
-0.31075082339159976	-0.31315998946299256	-1.0394100071216243	18.93983323655648	-28.053553011771566	-33.88100279027476
0.26604088506584506	-0.11510571311970162	-1.3648093972531106	8.46045778767439	-24.201284370822833	5.987681865397805
0.2013725333655886	-0.28721324970011025	-1.2991097139492815	-21.785063924381472	25.02518873067417	-6.162808094133746
0.5340580303296184	0.03432883588766404	-1.1413893628832146	22.32095471095525	-2.795223775726349	-3.651062327995888
-0.588113098222026	-0.303784625852896	-1.0445108223089645	-131.6270234969699	-18.98033234520159	22.938147035851507
-1.7647898400101023	-0.20669652350049872	-1.9161893032732684	-462.5358365610029	497.2201697365931	-140.85116682191475
1.363177950532135	1.4690140097669089	2.281704843453222	505.3028027608681	375.9910270887958	378.09618781617087
0.1257841626079314	-0.025630104937831105	0.43636252893259997	519.1624311487277	250.89152527691	325.18677049686426
-0.2925844573250076	0.15214624171179056	-0.5961439922468073	531.0208073865716	194.44407643807818	-125.45094279862022
-0.33999986679360344	0.15242316055141594	-0.005613192534183575	497.0261207279581	-261.79043316127667	-138.03497588275638
-0.2374385556848574	-0.07032298854999	0.636250062569127	-335.31	493.79	-337.26
-0.009468659192912399	-1.03968458350146	-1.893814786295225	-498.65	154.2	-127.0
0.8072299782679715	-0.22298199439459615	-1.4457789704974324	98.34	7.74	-1.06
-0.19449080450098744	-0.015817012775103237	-1.398010759661703	-49.54	5.04	-0.39
0.3136644580088355	0.1791938345767806	-1.0927204278314515	-62.96	-3.53	-2.77
-0.05742235942686763	-0.030526146529555737	-1.365769414800667	60.63	0.87	4.88
0.14	-0.01	-1.27	-23.1	-1.42	-1.56
0.06	-0.01	-1.27	-59.65	-3.33	-0.71
0.1	0.06	-1.25	4.31	0.18	2.56
0.1	0.05	-1.26	11.85	0.38	2.32
0.18	0.02	-1.26	6.25	1.13	1.63
0.13	0.02	-1.26	20.86	1.56	2.32
0.13	0.01	-1.27	3.76	0.58	1.51
0.09	0.01	-1.26	8.32	0.38	1.13
0.1	-0.01	-1.27	5.7	0.55	0.97
0.11	0.0	-1.28	-2.38	0.05	0.53
0.1	-0.01	-1.27	4.89	0.09	0.79
0.1	-0.01	-1.26	-2.99	0.26	0.73
0.09	-0.01	-1.27	6.78	0.29	1.17
0.1	-0.02	-1.28	4.63	-0.02	1.14
0.09	-0.01	-1.27	6.2	0.32	0.96
