# Supplementary material for: The classification of skateboarding tricks via transfer learning pipelines
Source: PeerJ Comput Sci. 2021 Aug 18;7:e680. doi: 10.7717/peerj-cs.680 (PMC8384043; doi:10.7717/peerj-cs.680)
Supplement: Supplemental Information 2 [file peerj-cs-07-680-s002.zip › PeerJ-RAWDATA/KF (12).csv]

0.0	0.0	0.0	0.0	0.0	0.0
0.13	-0.07	-1.27	3.02	-0.32	0.16
0.09	-0.07	-1.28	-3.3	-0.08	-0.43
0.1	-0.07	-1.27	10.61	-0.79	0.93
0.09	-0.09	-1.28	10.8	0.55	0.24
0.1	-0.1	-1.28	-5.39	0.24	-0.71
0.11	-0.09	-1.27	-10.41	-0.47	-0.42
0.1	-0.07	-1.28	1.96	-0.4	0.19
0.1	-0.08	-1.27	13.22	-0.06	0.59
0.1	-0.09	-1.27	5.24	0.06	-0.29
0.13	-0.08	-1.27	-4.55	0.09	-0.55
0.09	-0.09	-1.27	4.46	0.24	0.09
0.1	-0.1	-1.27	12.19	-0.15	0.44
0.11	-0.11	-1.28	6.8	-0.76	0.15
0.11	-0.11	-1.28	-0.64	-0.37	-0.74
0.1	-0.11	-1.28	-1.89	-0.18	-0.39
0.1	-0.11	-1.28	6.23	0.03	0.22
0.12	-0.12	-1.27	14.15	-0.17	1.19
0.09	-0.13	-1.28	5.02	0.37	-0.42
0.11	-0.13	-1.26	-7.71	-0.18	-1.15
0.04	-0.11	-1.26	7.86	2.43	-0.49
0.16	-0.12	-1.26	8.55	2.58	-0.43
0.05	-0.16	-1.27	-8.59	-1.76	-0.58
0.2	-0.05	-1.26	-119.94	-5.25	-8.05
0.06	0.01	-1.28	-4.23	-3.68	0.99
-0.002566383305537087	-0.11100781195971521	-1.4348020037229512	18.93	-0.9	1.2
0.04167139983042133	-0.017662158840980866	-1.003996485779276	113.01	10.2	7.57
-0.07762982042146717	-0.09925841732040472	-1.0499153739497173	67.9	1.39	1.45
0.2912265897460167	-0.4014358210206025	-1.5301117657739962	-8.46	-2.02	-7.42
-0.18170182743715246	-0.27145084076312503	-1.8735520770277214	-14.98	6.46	-10.69
0.05727296087281786	-0.2917365570353828	-1.375570534537286	27.022279615151373	19.780568007941145	14.83158979076356
0.36452742118131076	0.00043022465447564717	-0.9952003108463594	-63.765458046607584	-28.632432604895442	-10.670116790261089
0.12352184468964109	-0.2698113367030738	-1.1652338980000194	55.10502454610324	-37.8528430501108	38.024761154223526
-2.0970742472287704	-0.291801257771958	-1.7780953489557534	-93.8049345714901	-33.4518337068224	31.550945211520855
-0.9947162621917822	0.8080677626874383	2.13121765415099	490.4672574300654	496.51044536694053	-87.3664608966327
0.10514868063145458	-0.499353100242995	1.8962109549475572	477.17048910384165	61.62971107922198	507.3151551552918
-0.49318235655573595	0.1929551115577398	0.2569951896480086	522.0165020684593	506.0749976470405	145.74062442180926
-0.22040559200790424	-0.11255731360286435	-0.3117225631288606	492.30583033923295	36.203702722175265	-334.13705576001126
2.0358775575189076	0.4790674593288429	-1.6015600297860861	491.7232619372604	463.82408703730806	79.98392116478226
0.648864588461184	2.060573498573459	1.6595914874664426	80.68987993149346	480.55982902217306	-244.02096056307187
-0.31245478047361386	-0.24415560918956675	-2.1753807425311447	-498.65	-506.75	-34.1
0.188601989723722	0.7130474845476393	-0.646437576920526	245.15	-338.29	-26.33
0.09246485495502602	0.19797090972756182	-0.5587916039299836	-146.36	-177.34	-28.34
-1.181652021611267	0.7574753560328384	-0.5051089350582325	-126.07	-34.58	-29.79
0.3681916021216382	0.7371114155826559	-0.5352350906947042	-142.98	-39.51	-15.71
0.7550295025112761	-0.3179280743711558	-1.8942179064898539	-32.27	39.47	2.94
-0.17	0.7	-0.85	-87.91	-14.95	-12.07
0.42	0.14	-1.57	-14.1	0.23	4.12
0.08	0.65	-0.89	-126.38	-9.15	-20.98
0.28	0.51	-1.09	55.65	1.62	10.5
0.15	0.51	-1.11	68.03	0.14	12.06
0.13	0.72	-0.5	344.2	1.47	49.71
0.18	-0.06	-1.83	117.62	-10.14	25.71
0.02	0.08	-1.36	66.03	-14.67	12.94
0.11	0.33	-1.46	-40.85	29.85	-2.63
0.24	0.04	-1.28	-28.2	1.25	-3.21
0.19	0.09	-1.26	17.79	-2.73	2.13
0.19	0.01	-1.27	1.68	-0.31	0.19
0.03	0.08	-1.27	33.79	2.72	2.73
0.07	0.03	-1.28	-14.5	-2.58	-1.03
0.16	0.03	-1.27	7.51	0.78	1.08
