# Supplementary material for: The classification of skateboarding tricks via transfer learning pipelines
Source: PeerJ Comput Sci. 2021 Aug 18;7:e680. doi: 10.7717/peerj-cs.680 (PMC8384043; doi:10.7717/peerj-cs.680)
Supplement: Supplemental Information 2 [file peerj-cs-07-680-s002.zip › PeerJ-RAWDATA/KF (13).csv]

0.0	0.0	0.0	0.0	0.0	0.0
0.09	-0.08	-1.27	2.46	-0.29	-1.49
0.09	-0.07	-1.28	-2.12	-0.23	-1.65
0.08	-0.08	-1.28	1.76	-0.23	-1.75
0.09	-0.08	-1.27	2.86	0.12	-1.53
0.08	-0.08	-1.28	-0.46	-0.37	-1.79
0.09	-0.08	-1.28	0.69	-0.38	-1.85
0.1	-0.08	-1.28	4.55	-0.21	-1.44
0.09	-0.09	-1.27	5.27	0.06	-1.76
0.09	-0.08	-1.28	3.16	0.01	-1.85
0.1	-0.09	-1.27	-4.23	-0.23	-1.96
0.1	-0.08	-1.28	-5.83	0.46	-2.33
0.1	-0.08	-1.27	-2.7	0.4	-1.79
0.08	-0.08	-1.27	-2.55	-0.57	-2.14
0.1	-0.07	-1.28	-4.21	-0.43	-2.13
0.09	-0.08	-1.27	-7.36	-0.28	-2.13
0.09	-0.07	-1.27	1.45	0.08	-1.12
0.09	-0.07	-1.28	3.21	-0.24	-1.55
0.09	-0.08	-1.27	5.42	-0.15	-1.24
0.08	-0.08	-1.27	11.59	-0.21	-1.21
0.11	-0.1	-1.28	14.44	-0.08	-1.24
0.07	-0.11	-1.28	4.77	0.05	-1.65
0.09	-0.11	-1.28	-0.59	-0.21	-2.05
0.08	-0.11	-1.27	-1.16	0.09	-1.71
0.11	-0.1	-1.27	-5.49	-0.43	-2.26
-0.08387257409653665	-0.05480990953404927	-1.3425865459288522	-1.85	0.9	-1.62
0.14791128739255552	-0.36490351781227487	-1.179190422549638	25.04	-0.26	-2.89
0.34843727721116025	0.03412939196434139	-1.3686722499201147	-19.23	1.02	-4.02
0.0307901516713609	-0.0715454332000748	-1.1441407312266147	-102.88	-2.73	-7.33
-0.016751387276492835	0.13581488044855705	-1.181234972654089	-27.85	-1.44	-2.45
-0.014343026182724844	-0.21686683029992282	-1.3584443957777357	10.329520988529056	5.086727900771256	-13.64514807133554
0.0019391095963177535	0.05049699190304041	-1.1394567645538116	1.813895369402939	5.1909382579396794	-18.644338149153675
-0.202622499114633	-0.1254507956449954	-1.220117996386795	33.08202091968271	1.1629572785389986	23.998370416466155
-0.266201638633813	-0.34583537559777294	-1.3381352685367969	-22.584627297013597	-13.48332415313847	-4.321533785427382
0.2382434421041494	0.26682261787011397	-1.22041671555822	21.254878037309297	5.8511459272819355	15.845261204773069
0.28187823985286353	-0.1228402563791707	-1.2324467458352348	-36.439316277073544	18.170034124119702	-4.0023106989578014
0.4033426738417485	0.09885434760776794	-1.211655665228176	-38.33818998293501	4.497003773143365	17.84869972425017
0.7701669152445543	0.18962296519940247	-1.2764288737119838	17.346589636373924	14.672245629211481	23.370937441445733
-0.5381750076838836	0.23660911559438821	-1.5485561128262377	-59.69300912376249	15.183918323044542	7.90710874757462
-1.9092116465377837	0.058479972501471564	-1.9356612034752265	-336.9984168719857	474.48159680842684	-222.3387059303673
1.0181865469861966	1.8775527162235046	-2.073708250092041	501.88	-172.5	257.32
0.02064126911053915	0.3209380174156904	-0.7375734243282024	501.88	180.96	266.65
-0.3173713896727589	-0.05815412677107215	-0.4052968691184724	501.88	204.26	-74.92
0.09243646411292225	-0.0018079091029497701	-0.3522452258120231	501.88	-144.09	-143.94
1.0009717556902231	1.9284090771752287	1.9240372979223537	-147.14	127.04	47.61
1.0650123578137238	0.6118537522575274	-1.148860146188444	-300.72	-74.55	-5.58
-0.38	-0.16	-1.35	-56.38	-10.03	-3.21
0.21	0.23	-1.12	15.57	27.45	-4.52
0.34	0.2	-1.24	-23.95	-38.72	13.84
-0.11	0.71	-0.4	199.04	-14.08	9.96
0.07	0.08	-1.27	42.09	0.93	0.61
0.24	0.0	-1.25	-81.28	2.18	-9.07
-0.14	0.11	-1.27	84.61	-1.13	7.32
-0.71	0.04	-1.32	-18.99	-1.68	0.76
0.4	0.07	-1.24	-28.26	-5.76	0.25
0.06	0.07	-1.27	3.19	0.46	-0.65
0.04	0.07	-1.28	-20.59	-0.31	-1.07
0.09	0.08	-1.27	4.81	0.46	0.35
0.05	0.07	-1.28	27.67	-0.87	2.13
0.05	0.04	-1.25	63.38	0.72	3.86
0.09	-0.07	-1.29	39.25	0.88	1.29
