# Supplementary material for: The classification of skateboarding tricks via transfer learning pipelines
Source: PeerJ Comput Sci. 2021 Aug 18;7:e680. doi: 10.7717/peerj-cs.680 (PMC8384043; doi:10.7717/peerj-cs.680)
Supplement: Supplemental Information 2 [file peerj-cs-07-680-s002.zip › PeerJ-RAWDATA/KF (15).csv]

0.0	0.0	0.0	0.0	0.0	0.0
0.09	-0.09	-1.27	-0.88	-0.15	-1.9
0.09	-0.09	-1.27	-3.83	0.15	-1.82
0.08	-0.08	-1.28	-2.43	-0.35	-1.81
0.09	-0.09	-1.27	-2.73	0.3	-2.1
0.08	-0.09	-1.25	-0.17	0.24	-1.82
0.08	-0.08	-1.26	2.43	0.27	-1.67
0.09	-0.09	-1.28	0.73	0.35	-1.68
0.09	-0.08	-1.27	-0.91	0.21	-1.61
0.09	-0.09	-1.26	-7.36	-0.08	-1.99
0.09	-0.07	-1.28	-11.59	-0.18	-2.11
0.1	-0.06	-1.26	-2.36	0.05	-1.97
0.09	-0.07	-1.26	2.58	-0.06	-1.35
0.1	-0.08	-1.27	8.67	-0.18	-1.29
0.1	-0.08	-1.28	0.05	-0.28	-2.0
0.08	-0.08	-1.27	0.35	-0.03	-1.47
0.09	-0.08	-1.28	0.73	-0.18	-1.39
0.11	-0.09	-1.28	4.96	0.2	-2.98
0.16	-0.1	-1.26	-17.72	0.17	-2.23
0.03	-0.08	-1.27	-74.7	-2.87	-6.14
0.16	-0.01	-1.27	-16.98	-1.6	-1.73
0.02	0.01	-1.26	22.2	-1.62	0.16
0.02	-0.02	-1.28	11.04	0.41	-2.63
0.11	-0.09	-1.28	48.4	0.5	-0.71
0.08	-0.04	-1.26	16.37	1.48	0.07
-0.21129314530675233	-0.22838070000467353	-1.0244903713005262	6.2	0.03	-0.97
0.11762681620731638	-0.27937235492475687	-1.0295319623426533	-24.29	-2.84	-6.33
0.460236703042201	-0.2129867900823616	-1.4856664700939055	-41.98	-1.8	-4.68
0.6347569168627485	-0.08758682835975592	-1.1444126001964587	-25.46	-0.69	-0.86
-0.5058055418945331	-0.1964386327967338	-1.128064695565871	-13.66	-12.52	2.45
-2.1482173107179454	-1.584829235300175	-2.2914065688279637	-263.2562304759721	517.1413460242607	-296.2030583045397
0.43389552851078933	2.1094727063660548	-2.0018293868	476.76080902129684	-86.90527668904507	110.40665218862613
-0.3795159880415147	-0.3537911494563196	-1.3382322845232597	476.81680493594394	93.74876610357549	216.11913271495837
-0.1723369146310315	0.24861698953737835	-0.591489504447625	486.4447676773705	126.24380851572919	55.17834950461823
-0.22606370546823706	-0.16108982811806546	-0.3068260644846182	515.7098869608732	-12.498690628731591	-68.37682200798056
-0.9089242942145311	-2.1077123873974726	2.255920364497545	-178.01967774801986	-413.04792834835706	-71.11316502222897
0.12405404959667077	-1.9764200267139826	-1.9304479670559327	390.1761250725769	-51.009214501120084	36.10654398187969
-0.3490133544215422	-0.05435832550656072	-1.0433339120439478	4.135686078191039	-3.597407583704909	-0.5763997425339547
-0.25855788175033273	-0.3654228638252922	-1.2740521201512491	-66.13142716075782	11.131655925237006	-37.40045874042387
-0.16524634642257283	-0.3020753505673075	-1.5432481817946617	32.55144787237514	26.856272494842962	-8.56044400551853
0.2537029102075803	-0.33422983846319615	-1.2225702462768786	-14.79	-1.37	-6.34
0.47500036889937813	0.13510357113798901	-1.4048049937890374	27.97	1.16	-2.6
0.34924992519270437	-0.28951170103039126	-1.4819113613541346	-21.02	-0.06	-2.78
0.23015432768462843	-0.11155031864278887	-1.1028276585609196	-101.3	-0.83	-6.28
0.04321356215156341	0.18938376929255837	-0.9918509498309871	-0.91	2.26	-1.62
0.0049124378000551805	-0.027688205477556023	-1.026823978508013	11.99	0.76	-0.43
0.14	-0.07	-1.26	63.27	-1.04	2.9
-0.05	-0.1	-1.28	10.87	-1.12	0.21
0.06	-0.11	-1.26	12.9	1.07	-1.01
0.11	-0.1	-1.26	-34.93	-0.66	-4.71
0.08	-0.06	-1.27	-43.86	-1.3	-4.48
0.13	-0.01	-1.27	-31.97	-0.9	-2.97
0.06	0.02	-1.26	-18.91	-1.05	-1.47
0.08	0.0	-1.27	-18.1	-0.26	-1.62
0.08	0.03	-1.27	-10.49	-0.09	-1.21
0.09	0.03	-1.27	8.41	0.55	-0.37
0.1	0.01	-1.27	6.05	-0.21	-0.77
0.08	0.02	-1.26	2.55	0.05	-0.91
0.08	0.01	-1.27	6.23	0.2	-0.91
0.11	-0.01	-1.26	25.83	0.14	0.39
0.07	-0.03	-1.28	11.51	0.24	-0.94
