# Supplementary material for: The classification of skateboarding tricks via transfer learning pipelines
Source: PeerJ Comput Sci. 2021 Aug 18;7:e680. doi: 10.7717/peerj-cs.680 (PMC8384043; doi:10.7717/peerj-cs.680)
Supplement: Supplemental Information 2 [file peerj-cs-07-680-s002.zip › PeerJ-RAWDATA/KF (16).csv]

0.19	-0.05	-1.27	-32.96	-0.61	-2.23
0.13	-0.04	-1.26	-31.75	-3.57	-1.75
-0.02	-0.04	-1.27	33.15	2.55	-0.14
0.15	-0.14	-1.28	74.46	5.5	2.48
0.06	-0.15	-1.29	-20.61	-0.37	-3.99
-0.12	-0.17	-1.3	-9.6	-3.77	-6.57
0.19	-0.05	-1.27	-12.09	-0.18	-3.56
0.21	-0.08	-1.26	-5.02	0.55	1.31
0.77	-0.05	-1.19	49.22	8.5	18.5
-0.76	-0.07	-1.26	-120.26	-41.28	9.83
-1.67	-0.24	-2.0	-452.81	493.79	-164.55
1.61	1.58	2.0	501.88	352.93	356.8
-0.12	0.17	0.22	501.88	243.82	326.27
-0.13	0.04	-0.41	501.88	220.61	-141.04
-0.11	-0.09	-0.3	501.88	-266.89	-116.69
-0.4	-0.15	0.54	-335.31	493.79	-337.26
-0.12	-0.74	-2.0	-498.65	154.2	-127.0
0.57	-0.27	-1.2	98.34	7.74	-1.06
-0.01	-0.05	-1.3	-49.54	5.04	-0.39
0.32	0.09	-1.23	-62.96	-3.53	-2.77
0.07	0.03	-1.28	60.63	0.87	4.88
0.14	-0.01	-1.27	-23.1	-1.42	-1.56
0.06	-0.01	-1.27	-59.65	-3.33	-0.71
0.1	0.06	-1.25	4.31	0.18	2.56
