# Supplementary material for: The classification of skateboarding tricks via transfer learning pipelines
Source: PeerJ Comput Sci. 2021 Aug 18;7:e680. doi: 10.7717/peerj-cs.680 (PMC8384043; doi:10.7717/peerj-cs.680)
Supplement: Supplemental Information 2 [file peerj-cs-07-680-s002.zip › PeerJ-RAWDATA/KF (17).csv]

0.05	0.0	-1.28	18.93	-0.9	1.2
0.08	0.05	-1.28	113.01	10.2	7.57
-0.01	-0.17	-1.26	67.9	1.39	1.45
0.03	-0.15	-1.28	-8.46	-2.02	-7.42
0.03	-0.11	-1.59	-14.98	6.46	-10.69
0.16	-0.15	-1.26	2.63	1.37	0.33
0.39	-0.09	-1.25	-49.27	-2.09	2.51
0.26	-0.08	-1.33	57.76	-8.79	19.19
-2.0	-0.16	-1.62	-95.34	-15.1	7.25
-1.07	0.82	1.84	501.88	493.79	-111.88
-0.04	-0.43	2.0	501.88	87.16	487.96
-0.21	0.07	0.04	501.88	493.79	164.84
-0.15	-0.01	-0.14	501.88	52.2	-322.94
1.85	0.63	-1.5	501.88	493.79	105.16
0.52	1.95	1.92	66.7	493.79	-260.83
-0.4	-0.42	-2.0	-498.65	-506.75	-34.1
0.06	0.68	-0.78	245.15	-338.29	-26.33
0.19	0.18	-0.83	-146.36	-177.34	-28.34
-1.19	0.5	-0.75	-126.07	-34.58	-29.79
0.24	0.78	-0.41	-142.98	-39.51	-15.71
0.7	-0.19	-2.0	-32.27	39.47	2.94
-0.17	0.7	-0.85	-87.91	-14.95	-12.07
0.42	0.14	-1.57	-14.1	0.23	4.12
0.08	0.65	-0.89	-126.38	-9.15	-20.98
0.28	0.51	-1.09	55.65	1.62	10.5
0.15	0.51	-1.11	68.03	0.14	12.06
