# Supplementary material for: The classification of skateboarding tricks via transfer learning pipelines
Source: PeerJ Comput Sci. 2021 Aug 18;7:e680. doi: 10.7717/peerj-cs.680 (PMC8384043; doi:10.7717/peerj-cs.680)
Supplement: Supplemental Information 2 [file peerj-cs-07-680-s002.zip › PeerJ-RAWDATA/KF (18).csv]

0.02	-0.1	-1.28	-23.71	0.44	-6.42
0.21	-0.03	-1.26	43.07	-0.99	-0.13
0.08	-0.17	-1.27	-22.03	0.96	-5.26
0.23	-0.11	-1.26	-28.47	1.8	-2.13
0.82	-0.06	-1.18	27.73	2.21	9.31
-0.26	-0.03	-1.33	-62.23	-14.15	9.51
-2.0	0.02	-2.0	-329.19	493.79	-209.94
1.29	2.0	-2.0	501.88	-172.5	257.32
-0.27	0.06	-0.6	501.88	180.96	266.65
-0.07	0.03	-0.32	501.88	204.26	-74.92
-0.03	-0.05	-0.24	501.88	-144.09	-143.94
1.18	2.0	2.0	-147.14	127.04	47.61
0.96	0.8	-0.86	-300.72	-74.55	-5.58
-0.38	-0.16	-1.35	-56.38	-10.03	-3.21
0.21	0.23	-1.12	15.57	27.45	-4.52
0.34	0.2	-1.24	-23.95	-38.72	13.84
-0.11	0.71	-0.4	199.04	-14.08	9.96
0.07	0.08	-1.27	42.09	0.93	0.61
0.24	0.0	-1.25	-81.28	2.18	-9.07
-0.14	0.11	-1.27	84.61	-1.13	7.32
