# Supplementary material for: The classification of skateboarding tricks via transfer learning pipelines
Source: PeerJ Comput Sci. 2021 Aug 18;7:e680. doi: 10.7717/peerj-cs.680 (PMC8384043; doi:10.7717/peerj-cs.680)
Supplement: Supplemental Information 2 [file peerj-cs-07-680-s002.zip › PeerJ-RAWDATA/KF (21).csv]

0.16082398670125408	-0.12147379143270295	-1.5442476655216195	-31.75	-3.57	-1.75
-0.15440314855638612	-0.061375498464312415	-1.4698076964220066	33.15	2.55	-0.14
0.13115798096546946	-0.5869081302482242	-1.2338156953250372	74.46	5.5	2.48
-0.2352877651340913	-0.5392360888749366	-1.1449246527913508	-20.61	-0.37	-3.99
0.2847028559403875	-0.4001374447540491	-0.9466220767822852	39.54749099763081	-43.14396407958724	-33.920698212858326
0.08121676318698917	-0.3199656042061331	-1.0569443388908373	-59.65062795305282	35.20110459251505	-21.460299489613732
0.4856635164303528	0.4070915011641681	-0.8689876459356021	-19.98888076419457	-16.631650946001944	-3.6953666903655615
0.9503867011284348	0.0698694214045708	-0.9283353041912068	47.80179561398637	28.41714050074603	33.51305973034721
-1.2123047353782463	0.20133844700420692	-0.8085690375686105	-92.12524027244294	-74.80333784178505	56.02812334641402
-2.141475484507163	0.0426053699332194	-1.7319047100338052	-420.1967695004186	490.1364851131869	-200.07225308937007
1.370332477324162	1.4084701470720802	1.5637579620577693	513.9970312583673	341.0202422649902	326.8123397719172
-0.3664215487280642	0.07150551139107217	0.4909226696262606	530.0100545260843	238.0265900790425	360.3641706204194
0.21529115303282564	0.05642092383120186	-0.09032282574292944	539.287136960309	216.46775351743884	-176.44809337355036
0.14132172816701385	0.2914415991865845	-0.5817685931102039	502.00800518351656	-265.21048496052134	-107.07580670034706
-0.8379965967874825	0.012907301341278515	0.19318142174989505	-335.31	493.79	-337.26
0.19790939541748376	-0.6575370628938296	-2.4442416955995454	-498.65	154.2	-127.0
0.7841023827765269	-0.7636943942199041	-1.5278678461260786	98.34	7.74	-1.06
0.4783546105118179	-0.4140698508698149	-1.2188320160403985	-49.54	5.04	-0.39
0.7006552540285609	-0.4002681198148728	-1.6466289403353036	-62.96	-3.53	-2.77
0.4719185828473659	-0.3349402807915133	-1.0444412738669084	60.63	0.87	4.88
0.14	-0.01	-1.27	-23.1	-1.42	-1.56
0.06	-0.01	-1.27	-59.65	-3.33	-0.71
0.1	0.06	-1.25	4.31	0.18	2.56
0.1	0.05	-1.26	11.85	0.38	2.32
