# Supplementary material for: The classification of skateboarding tricks via transfer learning pipelines
Source: PeerJ Comput Sci. 2021 Aug 18;7:e680. doi: 10.7717/peerj-cs.680 (PMC8384043; doi:10.7717/peerj-cs.680)
Supplement: Supplemental Information 2 [file peerj-cs-07-680-s002.zip › PeerJ-RAWDATA/KF (22).csv]

0.0024622769213324264	0.2409010317323031	-1.4884930808676065	113.01	10.2	7.57
0.2683620404529258	-0.6665880409749079	-1.2341915420518408	67.9	1.39	1.45
0.06878660435893201	0.07194626444485255	-1.5555004781131343	-8.46	-2.02	-7.42
0.3920986033100648	0.3666159926820813	-1.778736589767096	-14.98	6.46	-10.69
0.025339215160787826	0.2341317345409581	-1.424822565490674	11.324089560704811	27.979688360913855	-44.444453844857854
0.5963175601009442	-0.2542829350706799	-0.7790937879814559	-61.176229258134526	18.005488662047018	17.651944150071138
-0.06422861423396731	-0.4068157298145745	-1.7390281272219577	63.325918107355115	-45.20945866590275	26.34533876556529
-1.7151353971025167	0.191289210426848	-1.8230955982468384	-102.81219740395868	25.646831121594623	-7.9074375785022895
-1.5600647122570008	0.5911344537607156	1.9149866247313971	513.4230839748951	452.5777577565297	-121.16830618439036
-0.12505175837196644	-0.7776754943861388	1.6366055081223467	535.5498060562461	84.17942947754929	503.00433753676856
-0.5472549191496621	0.21757334121763267	0.14961874439596198	480.41644690038163	531.6877358261394	163.34365898967008
0.010125059122583796	0.2895751301848979	0.31481715915166986	471.36179124707724	25.02694468765597	-288.40072233167683
1.65176774454285	0.8580010748781991	-1.2743199187791616	512.350523208004	480.12647429689974	144.68046459054648
0.3626635676342005	2.07507245912769	1.6128588332699894	66.41670403417815	444.8889940854342	-268.55239207424063
-0.18346300821892336	-0.02049417489903277	-2.3805159615321534	-498.65	-506.75	-34.1
0.4685798485189871	1.1589291519161322	-0.925351525980024	245.15	-338.29	-26.33
0.1302645670994393	0.4686812154392194	-0.4428273365232384	-146.36	-177.34	-28.34
-1.6821027117346807	0.5231936801881307	-0.7800127293878535	-126.07	-34.58	-29.79
0.04502327932274408	0.5059670024919612	-0.9072513759145968	-142.98	-39.51	-15.71
1.1501170093117234	-0.36760947071577227	-2.49595995113954	-32.27	39.47	2.94
-0.17	0.7	-0.85	-87.91	-14.95	-12.07
0.42	0.14	-1.57	-14.1	0.23	4.12
0.08	0.65	-0.89	-126.38	-9.15	-20.98
0.28	0.51	-1.09	55.65	1.62	10.5
0.15	0.51	-1.11	68.03	0.14	12.06
0.13	0.72	-0.5	344.2	1.47	49.71
