# Supplementary material for: The classification of skateboarding tricks via transfer learning pipelines
Source: PeerJ Comput Sci. 2021 Aug 18;7:e680. doi: 10.7717/peerj-cs.680 (PMC8384043; doi:10.7717/peerj-cs.680)
Supplement: Supplemental Information 2 [file peerj-cs-07-680-s002.zip › PeerJ-RAWDATA/KF (23).csv]

0.5672568092749204	0.4546037801256898	-1.0697790909017226	2.1816760560098345	45.94260890377799	-35.98281873472136
0.3410738055640681	0.2381698499720636	-1.0954866425478156	26.907900987662053	8.839749920147243	-42.380516518979306
0.2431893510441649	0.2693871410889249	-1.6986031837059463	-28.28551674058718	-39.3505291928528	-4.367916624455317
0.4466636882219316	0.014427171171221219	-1.0292878853109766	4.875578409720383	43.54048592254774	12.407752562137413
-0.12708231229590705	0.07423424329095654	-0.9600988687626376	-28.54951529555489	23.350395047895056	18.82972286050776
-1.8950561293325965	-0.06245657615544421	-2.164639140781076	-283.18100900989094	471.00778508312754	-228.56244823174893
1.3990579667487903	2.109041447762321	-2.2560699545199094	501.88	-172.5	257.32
-0.2513843593957648	0.018497435221655645	-0.4072828902492017	501.88	180.96	266.65
0.19286707140235126	-0.3570118422597089	-0.6051951977158447	501.88	204.26	-74.92
0.11618121882970968	-0.1390101686482758	0.20081690680413974	501.88	-144.09	-143.94
1.1718565812347124	1.9751059353424143	2.2587637024039307	-147.14	127.04	47.61
0.987576504598708	1.0463896602986749	-0.3982454678332196	-300.72	-74.55	-5.58
-0.38	-0.16	-1.35	-56.38	-10.03	-3.21
0.21	0.23	-1.12	15.57	27.45	-4.52
0.34	0.2	-1.24	-23.95	-38.72	13.84
-0.11	0.71	-0.4	199.04	-14.08	9.96
0.07	0.08	-1.27	42.09	0.93	0.61
0.24	0.0	-1.25	-81.28	2.18	-9.07
-0.14	0.11	-1.27	84.61	-1.13	7.32
-0.71	0.04	-1.32	-18.99	-1.68	0.76
