# Supplementary material for: The classification of skateboarding tricks via transfer learning pipelines
Source: PeerJ Comput Sci. 2021 Aug 18;7:e680. doi: 10.7717/peerj-cs.680 (PMC8384043; doi:10.7717/peerj-cs.680)
Supplement: Supplemental Information 2 [file peerj-cs-07-680-s002.zip › PeerJ-RAWDATA/KF (24).csv]

0.06	-0.15	-1.26	-11.63	-0.34	-3.24
0.41222059400704536	0.17503461854105773	-0.9441467283374324	-38.58	-1.56	-4.31
0.022334242735859086	-0.06532564412693859	-1.1448068698860543	-66.39	-2.43	-5.1
0.3996490000014497	0.17636695308610575	-1.7594986508339518	-2.96	-0.63	-1.39
0.1489520152835547	0.397552936977342	-1.1113513973903055	27.91	2.24	-1.65
0.4295897323250418	0.03138356435371499	-1.4544732178289206	74.67	2.2	2.68
0.08171883291115213	-0.4398617629242793	-1.3530262893783551	-13.641212170660687	-44.79891123550134	28.114775662225927
-0.33083354439422696	0.16815963608032136	-1.5349931605220846	-42.90062758359182	-33.9484581395406	5.1661373604787055
-0.2839289183537573	0.2763976932303845	-1.495744218887815	8.905495406901544	2.2410731895825298	4.25039779821198
0.7740257885808168	0.34020065415046	-0.9286832713282728	-24.485678188082808	50.628611976342995	3.923883688492492
0.4965233696420765	-0.21074520713243225	-0.9528435641929706	56.53717654497699	4.866726362442095	39.30010104521701
-1.5283652880447154	-0.5436647446906466	-1.479041892495125	-116.1317991684027	20.72931964840108	14.209634798316221
-0.6054938280301199	1.6928186084394214	2.3539582002146067	479.84240571318827	473.198044378802	-201.38523387931235
-0.773038234896992	0.2519203982751644	-1.8860083363943467	483.4192990946872	-104.27955090260404	455.7046369444133
-0.007449685548058194	0.5260154038113957	-0.3582799939316995	496.8685853751878	340.45608460054626	244.79093702613858
-0.18940382970953976	-0.20252105600634052	0.13962443196664798	544.014580744138	109.57964570182214	-206.77987307157107
-0.3349039147234184	0.34167025784905924	-0.40700300555496893	501.88	-299.83	-44.81
-1.7994613422523456	-2.4730987820432984	1.5429579528288728	-498.65	64.05	-3.09
0.4139148445990041	0.3099022329952927	-1.3891717101832521	-238.76	-8.73	-23.42
-0.4643181538086962	-0.16981994879100334	-1.7075808036954734	-352.64	89.01	-67.56
0.29212576214317193	0.7142182749303155	-1.678012100838469	-95.3	-42.05	13.89
0.4815435720465472	0.9991764130410586	-0.8985427731225215	-87.85	10.53	-16.33
0.14	0.74	-0.73	80.43	6.03	10.0
0.12	0.46	-0.89	342.55	-12.49	48.96
0.7	-0.38	-2.0	222.17	37.13	23.14
0.22	0.08	-1.24	-11.01	-1.66	-0.74
-0.06	-0.1	-1.29	20.58	-0.75	-0.74
0.01	-0.07	-1.27	-14.5	0.47	-2.58
0.05	-0.03	-1.29	-20.75	1.16	-2.81
0.17	-0.01	-1.26	5.47	1.4	-0.87
0.2	-0.03	-1.26	4.4	-0.17	-1.35
0.02	-0.02	-1.27	-23.78	-1.74	-2.84
