# Supplementary material for: The classification of skateboarding tricks via transfer learning pipelines
Source: PeerJ Comput Sci. 2021 Aug 18;7:e680. doi: 10.7717/peerj-cs.680 (PMC8384043; doi:10.7717/peerj-cs.680)
Supplement: Supplemental Information 2 [file peerj-cs-07-680-s002.zip › PeerJ-RAWDATA/KF (25).csv]

0.16	-0.1	-1.26	-17.72	0.17	-2.23
0.03	-0.08	-1.27	-74.7	-2.87	-6.14
0.16	-0.01	-1.27	-16.98	-1.6	-1.73
0.02	0.01	-1.26	22.2	-1.62	0.16
0.02	-0.02	-1.28	11.04	0.41	-2.63
0.11	-0.09	-1.28	48.4	0.5	-0.71
0.08	-0.04	-1.26	16.37	1.48	0.07
0.30289374863880764	0.08392994480209999	-1.1284133596200427	6.2	0.03	-0.97
0.08969321365544143	0.16788736410812058	-1.0737664754130036	-24.29	-2.84	-6.33
-0.04800890591236676	-0.13382524963430345	-1.7591995298585543	-41.98	-1.8	-4.68
0.6769621597506416	-0.4232926009526001	-1.3093451492690724	-25.46	-0.69	-0.86
-0.2896225539023287	0.2690066336515113	-0.8461750639253798	-13.66	-12.52	2.45
-2.246604034764005	-1.871429638172838	-2.3002774442966234	-238.04724433850632	486.4506473361788	-311.19996705383363
0.9411298129342448	2.0516450462174403	-2.309692480911726	548.0356771446986	-134.66382912910737	95.62883788032482
-0.6074431337382129	-0.03557919477201023	-1.2383385450704776	524.6494802705232	105.21757723215758	208.02466549004242
-0.13344519815072806	-0.06855286390893646	0.1063062690576272	507.0407543385305	159.5948860526848	77.36553261134628
0.009034905949316423	-0.376386492447457	-0.015232005852153369	547.5225842179779	7.782434005906577	-84.18688924157165
-0.8245701503080997	-2.487633054202364	1.5264020445495188	-143.02036784195758	-463.45573310648837	-110.3927310776894
0.3304020176720226	-2.251326170977106	-1.7052443336373082	357.7970282124893	-9.689253890555877	61.390096841000265
0.042094237876335205	-0.07473463728950014	-1.273985316240227	68.74676433637704	-1.4138330053793189	25.817689838889727
-0.8573087288207666	0.3619432576698828	-0.8420083182080199	-88.41293479577931	13.612935074713235	-15.83907733199462
0.02718496357209655	0.2869976815785931	-1.1508991482391668	39.46599648959475	-10.616807798169637	-17.819115333120813
0.6901758625711448	0.12731248865834832	-0.8947641342968572	-14.79	-1.37	-6.34
0.051079389895301086	-0.08874029349947479	-0.8654925977607789	27.97	1.16	-2.6
0.3111737703446568	-0.5087845491220274	-0.9944212388939784	-21.02	-0.06	-2.78
-0.023614521777097348	0.2747781379025085	-1.7553075101572713	-101.3	-0.83	-6.28
0.37260195414767855	-0.07530934369759068	-0.7778177485541977	-0.91	2.26	-1.62
-0.06009569861190552	0.3667255785736947	-1.0265259607074142	11.99	0.76	-0.43
0.14	-0.07	-1.26	63.27	-1.04	2.9
-0.05	-0.1	-1.28	10.87	-1.12	0.21
0.06	-0.11	-1.26	12.9	1.07	-1.01
0.11	-0.1	-1.26	-34.93	-0.66	-4.71
0.08	-0.06	-1.27	-43.86	-1.3	-4.48
0.13	-0.01	-1.27	-31.97	-0.9	-2.97
