# Supplementary material for: The classification of skateboarding tricks via transfer learning pipelines
Source: PeerJ Comput Sci. 2021 Aug 18;7:e680. doi: 10.7717/peerj-cs.680 (PMC8384043; doi:10.7717/peerj-cs.680)
Supplement: Supplemental Information 2 [file peerj-cs-07-680-s002.zip › PeerJ-RAWDATA/KF (26).csv]

0.15494355701633794	-0.1748797038140336	-1.5479829155237952	-31.75	-3.57	-1.75
-0.2586372406004519	0.10164979058086462	-1.5178907323362607	33.15	2.55	-0.14
-0.018277805316597173	-0.2040615337314532	-1.5118150962186097	74.46	5.5	2.48
0.11210124512972264	-0.2282900576230789	-1.3157785156321098	-20.61	-0.37	-3.99
-0.31075082339159976	-0.31315998946299256	-1.0394100071216243	18.93983323655648	-28.05355301177157	-33.88100279027476
0.26604088506584506	-0.11510571311970162	-1.3648093972531106	8.46045778767439	-24.201284370822837	5.987681865397805
0.2013725333655886	-0.28721324970011025	-1.2991097139492815	-21.785063924381472	25.02518873067417	-6.162808094133746
0.5340580303296184	0.034328835887664035	-1.1413893628832146	22.32095471095525	-2.7952237757263494	-3.651062327995888
-0.588113098222026	-0.303784625852896	-1.0445108223089643	-131.6270234969699	-18.98033234520159	22.93814703585151
-1.7647898400101023	-0.20669652350049872	-1.9161893032732684	-462.5358365610029	497.2201697365931	-140.85116682191475
1.363177950532135	1.4690140097669089	2.2817048434532214	505.30280276086813	375.99102708879576	378.09618781617087
0.1257841626079314	-0.025630104937831102	0.4363625289326	519.1624311487277	250.89152527691002	325.18677049686426
-0.2925844573250076	0.15214624171179056	-0.5961439922468073	531.0208073865716	194.44407643807816	-125.45094279862022
-0.33999986679360344	0.15242316055141594	-0.005613192534183575	497.02612072795813	-261.7904331612767	-138.03497588275636
-0.2374385556848574	-0.07032298854999	0.6362500625691271	-335.31	493.79	-337.26
-0.0094686591929124	-1.0396845835014599	-1.893814786295225	-498.65	154.2	-127.0
0.8072299782679715	-0.22298199439459612	-1.4457789704974324	98.34	7.74	-1.06
-0.19449080450098746	-0.015817012775103237	-1.3980107596617029	-49.54	5.04	-0.39
0.3136644580088355	0.1791938345767806	-1.0927204278314515	-62.96	-3.53	-2.77
-0.057422359426867624	-0.030526146529555737	-1.365769414800667	60.63	0.87	4.88
0.14	-0.01	-1.27	-23.1	-1.42	-1.56
0.06	-0.01	-1.27	-59.65	-3.33	-0.71
0.1	0.06	-1.25	4.31	0.18	2.56
0.1	0.05	-1.26	11.85	0.38	2.32
