# Supplementary material for: The classification of skateboarding tricks via transfer learning pipelines
Source: PeerJ Comput Sci. 2021 Aug 18;7:e680. doi: 10.7717/peerj-cs.680 (PMC8384043; doi:10.7717/peerj-cs.680)
Supplement: Supplemental Information 2 [file peerj-cs-07-680-s002.zip › PeerJ-RAWDATA/KF (27).csv]

0.041671399830421334	-0.017662158840980866	-1.0039964857792758	113.01	10.2	7.57
-0.07762982042146717	-0.09925841732040472	-1.0499153739497171	67.9	1.39	1.45
0.2912265897460167	-0.4014358210206025	-1.5301117657739962	-8.46	-2.02	-7.42
-0.18170182743715246	-0.27145084076312503	-1.8735520770277212	-14.98	6.46	-10.69
0.057272960872817864	-0.2917365570353828	-1.375570534537286	27.022279615151373	19.780568007941145	14.831589790763562
0.3645274211813108	0.0004302246544756472	-0.9952003108463594	-63.76545804660758	-28.63243260489544	-10.670116790261087
0.12352184468964107	-0.2698113367030738	-1.1652338980000194	55.10502454610324	-37.8528430501108	38.02476115422353
-2.0970742472287704	-0.291801257771958	-1.7780953489557534	-93.8049345714901	-33.4518337068224	31.550945211520855
-0.9947162621917822	0.8080677626874383	2.1312176541509897	490.4672574300654	496.51044536694053	-87.36646089663272
0.10514868063145458	-0.499353100242995	1.8962109549475568	477.1704891038417	61.62971107922198	507.31515515529185
-0.493182356555736	0.1929551115577398	0.2569951896480086	522.0165020684593	506.0749976470405	145.74062442180926
-0.22040559200790424	-0.11255731360286436	-0.3117225631288606	492.30583033923295	36.20370272217527	-334.13705576001126
2.035877557518908	0.4790674593288429	-1.601560029786086	491.72326193726036	463.82408703730806	79.98392116478227
0.648864588461184	2.060573498573459	1.6595914874664426	80.68987993149345	480.55982902217306	-244.02096056307187
-0.31245478047361386	-0.24415560918956675	-2.1753807425311447	-498.65	-506.75	-34.1
0.188601989723722	0.7130474845476393	-0.6464375769205261	245.15	-338.29	-26.33
0.09246485495502603	0.19797090972756184	-0.5587916039299836	-146.36	-177.34	-28.34
-1.181652021611267	0.7574753560328384	-0.5051089350582325	-126.07	-34.58	-29.79
0.3681916021216382	0.7371114155826559	-0.5352350906947042	-142.98	-39.51	-15.71
0.7550295025112761	-0.3179280743711558	-1.8942179064898537	-32.27	39.47	2.94
-0.17	0.7	-0.85	-87.91	-14.95	-12.07
0.42	0.14	-1.57	-14.1	0.23	4.12
0.08	0.65	-0.89	-126.38	-9.15	-20.98
0.28	0.51	-1.09	55.65	1.62	10.5
0.15	0.51	-1.11	68.03	0.14	12.06
0.13	0.72	-0.5	344.2	1.47	49.71
