# Supplementary material for: The classification of skateboarding tricks via transfer learning pipelines
Source: PeerJ Comput Sci. 2021 Aug 18;7:e680. doi: 10.7717/peerj-cs.680 (PMC8384043; doi:10.7717/peerj-cs.680)
Supplement: Supplemental Information 2 [file peerj-cs-07-680-s002.zip › PeerJ-RAWDATA/KF (28).csv]

0.2382434421041494	0.266822617870114	-1.22041671555822	21.254878037309297	5.851145927281936	15.845261204773069
0.28187823985286353	-0.1228402563791707	-1.2324467458352348	-36.43931627707353	18.170034124119702	-4.0023106989578014
0.4033426738417485	0.09885434760776794	-1.211655665228176	-38.338189982935006	4.497003773143366	17.84869972425017
0.7701669152445543	0.18962296519940247	-1.2764288737119838	17.346589636373924	14.672245629211481	23.370937441445733
-0.5381750076838836	0.2366091155943882	-1.5485561128262375	-59.693009123762494	15.183918323044542	7.90710874757462
-1.909211646537784	0.058479972501471564	-1.9356612034752263	-336.9984168719857	474.4815968084269	-222.33870593036733
1.0181865469861966	1.8775527162235048	-2.0737082500920407	501.88	-172.5	257.32
0.02064126911053915	0.3209380174156904	-0.7375734243282024	501.88	180.96	266.65
-0.3173713896727589	-0.05815412677107215	-0.4052968691184724	501.88	204.26	-74.92
0.09243646411292224	-0.00180790910294977	-0.3522452258120231	501.88	-144.09	-143.94
1.0009717556902231	1.9284090771752287	1.9240372979223537	-147.14	127.04	47.61
1.0650123578137238	0.6118537522575274	-1.148860146188444	-300.72	-74.55	-5.58
-0.38	-0.16	-1.35	-56.38	-10.03	-3.21
0.21	0.23	-1.12	15.57	27.45	-4.52
0.34	0.2	-1.24	-23.95	-38.72	13.84
-0.11	0.71	-0.4	199.04	-14.08	9.96
0.07	0.08	-1.27	42.09	0.93	0.61
0.24	0.0	-1.25	-81.28	2.18	-9.07
-0.14	0.11	-1.27	84.61	-1.13	7.32
-0.71	0.04	-1.32	-18.99	-1.68	0.76
