# Supplementary material for: The classification of skateboarding tricks via transfer learning pipelines
Source: PeerJ Comput Sci. 2021 Aug 18;7:e680. doi: 10.7717/peerj-cs.680 (PMC8384043; doi:10.7717/peerj-cs.680)
Supplement: Supplemental Information 2 [file peerj-cs-07-680-s002.zip › PeerJ-RAWDATA/KF (29).csv]

0.06	-0.15	-1.26	-11.63	-0.34	-3.24
0.020769024665055646	-0.1868395779870093	-1.0338091645454617	-38.58	-1.56	-4.31
-0.005790355318318771	-0.11929127392222715	-1.5018116499828869	-66.39	-2.43	-5.1
-0.18727101134284568	0.009860623579057176	-1.1385855135027791	-2.96	-0.63	-1.39
0.1909438142948451	-0.005680187324395996	-1.4071667330712034	27.91	2.24	-1.65
0.14962051580250327	-0.2308779271809597	-1.2693224624305437	74.67	2.2	2.68
-0.06387922060755072	-0.4561107772341438	-1.1408317446001668	-21.926468026945336	15.501478389572613	-4.57692446091636
0.2343529780070779	0.0755016834080649	-1.5582367402671649	-42.524837000730535	-6.357641837080008	-32.23435331721373
0.02110593686946402	-0.16832041251585636	-1.5425846725884984	-28.93214730787585	-21.941291099952263	-13.670139360601006
0.4390272285277438	-0.0060639513525975325	-1.1156431575902657	2.091346649455481	10.357035258080302	25.392790211990942
0.19826256026487232	-0.17759685987838533	-1.1119175194092634	42.68331815047284	8.209084897344447	32.40221979068481
-0.9095344184823914	-0.03983709837199345	-1.4166096317992478	-124.33880132424707	-22.77288232360571	-19.10860848566412
-0.8738271356107964	1.21212400288931	2.01418927751591	518.4323075005113	505.02514927615607	-233.77724422179625
-0.7831934279262679	0.021211302327608702	-2.2006932049503978	472.22715378655664	-53.768075369302274	420.66136627910026
-0.44933235280609934	-0.03828437386244443	-0.18265886456841807	525.9090658319699	297.76219113088365	225.86864619719685
-0.1387996593142433	0.10544858909669504	-0.3245579496161803	488.5483105793071	129.2909415057108	-191.7303645939357
-0.115724144992468	0.001480815402018748	0.0720589402920623	501.88	-299.83	-44.81
-1.9700191190690264	-1.739413043551478	2.290773676560474	-498.65	64.05	-3.09
0.7851016932590567	0.4874215295157081	-0.9723198123424188	-238.76	-8.73	-23.42
-0.08003689419851268	-0.3710051347143953	-1.672491376620518	-352.64	89.01	-67.56
-0.06755037742342446	0.14984141186777467	-1.3059759202757957	-95.3	-42.05	13.89
-0.006603221344835077	0.8393966250556031	-0.9005276550843899	-87.85	10.53	-16.33
0.14	0.74	-0.73	80.43	6.03	10.0
0.12	0.46	-0.89	342.55	-12.49	48.96
0.7	-0.38	-2.0	222.17	37.13	23.14
0.22	0.08	-1.24	-11.01	-1.66	-0.74
-0.06	-0.1	-1.29	20.58	-0.75	-0.74
0.01	-0.07	-1.27	-14.5	0.47	-2.58
0.05	-0.03	-1.29	-20.75	1.16	-2.81
0.17	-0.01	-1.26	5.47	1.4	-0.87
0.2	-0.03	-1.26	4.4	-0.17	-1.35
0.02	-0.02	-1.27	-23.78	-1.74	-2.84
