# Supplementary material for: The classification of skateboarding tricks via transfer learning pipelines
Source: PeerJ Comput Sci. 2021 Aug 18;7:e680. doi: 10.7717/peerj-cs.680 (PMC8384043; doi:10.7717/peerj-cs.680)
Supplement: Supplemental Information 2 [file peerj-cs-07-680-s002.zip › PeerJ-RAWDATA/KF (3).csv]

ax	ay	az	ga	gy	gz
0	0	0	0	0	0
0.09	-0.08	-1.27	2.46	-0.29	-1.49
0.09	-0.07	-1.28	-2.12	-0.23	-1.65
0.08	-0.08	-1.28	1.76	-0.23	-1.75
0.09	-0.08	-1.27	2.86	0.12	-1.53
0.08	-0.08	-1.28	-0.46	-0.37	-1.79
0.09	-0.08	-1.28	0.69	-0.38	-1.85
0.1	-0.08	-1.28	4.55	-0.21	-1.44
0.09	-0.09	-1.27	5.27	0.06	-1.76
0.09	-0.08	-1.28	3.16	0.01	-1.85
0.1	-0.09	-1.27	-4.23	-0.23	-1.96
0.1	-0.08	-1.28	-5.83	0.46	-2.33
0.1	-0.08	-1.27	-2.7	0.4	-1.79
0.08	-0.08	-1.27	-2.55	-0.57	-2.14
0.1	-0.07	-1.28	-4.21	-0.43	-2.13
0.09	-0.08	-1.27	-7.36	-0.28	-2.13
0.09	-0.07	-1.27	1.45	0.08	-1.12
0.09	-0.07	-1.28	3.21	-0.24	-1.55
0.09	-0.08	-1.27	5.42	-0.15	-1.24
0.08	-0.08	-1.27	11.59	-0.21	-1.21
0.11	-0.1	-1.28	14.44	-0.08	-1.24
0.07	-0.11	-1.28	4.77	0.05	-1.65
0.09	-0.11	-1.28	-0.59	-0.21	-2.05
0.08	-0.11	-1.27	-1.16	0.09	-1.71
0.11	-0.1	-1.27	-5.49	-0.43	-2.26
0.12	-0.09	-1.29	-1.85	0.9	-1.62
0.02	-0.12	-1.28	25.04	-0.26	-2.89
0.16	-0.13	-1.28	-19.23	1.02	-4.02
0.1	-0.05	-1.28	-102.88	-2.73	-7.33
0.07	-0.01	-1.27	-27.85	-1.44	-2.45
0.03	0.01	-1.21	10.08	-1.8	-1.07
0.08	-0.06	-1.25	12.34	1.69	-1.35
-0.02	-0.07	-1.25	45.71	2.67	-2.48
0.02	-0.1	-1.28	-23.71	0.44	-6.42
0.21	-0.03	-1.26	43.07	-0.99	-0.13
0.08	-0.17	-1.27	-22.03	0.96	-5.26
0.23	-0.11	-1.26	-28.47	1.8	-2.13
0.82	-0.06	-1.18	27.73	2.21	9.31
-0.26	-0.03	-1.33	-62.23	-14.15	9.51
-2	0.02	-2	-329.19	493.79	-209.94
1.29	2	-2	501.88	-172.5	257.32
-0.27	0.06	-0.6	501.88	180.96	266.65
-0.07	0.03	-0.32	501.88	204.26	-74.92
-0.03	-0.05	-0.24	501.88	-144.09	-143.94
1.18	2	2	-147.14	127.04	47.61
0.96	0.8	-0.86	-300.72	-74.55	-5.58
-0.38	-0.16	-1.35	-56.38	-10.03	-3.21
0.21	0.23	-1.12	15.57	27.45	-4.52
0.34	0.2	-1.24	-23.95	-38.72	13.84
-0.11	0.71	-0.4	199.04	-14.08	9.96
0.07	0.08	-1.27	42.09	0.93	0.61
0.24	0	-1.25	-81.28	2.18	-9.07
-0.14	0.11	-1.27	84.61	-1.13	7.32
-0.71	0.04	-1.32	-18.99	-1.68	0.76
0.4	0.07	-1.24	-28.26	-5.76	0.25
0.06	0.07	-1.27	3.19	0.46	-0.65
0.04	0.07	-1.28	-20.59	-0.31	-1.07
0.09	0.08	-1.27	4.81	0.46	0.35
0.05	0.07	-1.28	27.67	-0.87	2.13
0.05	0.04	-1.25	63.38	0.72	3.86
0.09	-0.07	-1.29	39.25	0.88	1.29
