# Supplementary material for: The classification of skateboarding tricks via transfer learning pipelines
Source: PeerJ Comput Sci. 2021 Aug 18;7:e680. doi: 10.7717/peerj-cs.680 (PMC8384043; doi:10.7717/peerj-cs.680)
Supplement: Supplemental Information 2 [file peerj-cs-07-680-s002.zip › PeerJ-RAWDATA/KF (30).csv]

0.16	-0.1	-1.26	-17.72	0.17	-2.23
0.03	-0.08	-1.27	-74.7	-2.87	-6.14
0.16	-0.01	-1.27	-16.98	-1.6	-1.73
0.02	0.01	-1.26	22.2	-1.62	0.16
0.02	-0.02	-1.28	11.04	0.41	-2.63
0.11	-0.09	-1.28	48.4	0.5	-0.71
0.08	-0.04	-1.26	16.37	1.48	0.07
-0.21129314530675236	-0.22838070000467356	-1.0244903713005262	6.2	0.03	-0.97
0.11762681620731638	-0.2793723549247569	-1.029531962342653	-24.29	-2.84	-6.33
0.46023670304220093	-0.2129867900823616	-1.4856664700939055	-41.98	-1.8	-4.68
0.6347569168627485	-0.08758682835975592	-1.1444126001964587	-25.46	-0.69	-0.86
-0.5058055418945331	-0.1964386327967338	-1.1280646955658709	-13.66	-12.52	2.45
-2.1482173107179454	-1.584829235300175	-2.291406568827964	-263.2562304759721	517.1413460242607	-296.2030583045397
0.4338955285107893	2.1094727063660548	-2.0018293868	476.76080902129684	-86.90527668904507	110.40665218862611
-0.3795159880415147	-0.3537911494563196	-1.3382322845232597	476.816804935944	93.74876610357548	216.11913271495843
-0.1723369146310315	0.24861698953737835	-0.5914895044476249	486.4447676773705	126.2438085157292	55.178349504618225
-0.22606370546823704	-0.16108982811806544	-0.3068260644846182	515.7098869608732	-12.498690628731591	-68.37682200798056
-0.9089242942145312	-2.107712387397473	2.255920364497545	-178.01967774801986	-413.04792834835706	-71.11316502222897
0.12405404959667075	-1.9764200267139824	-1.9304479670559327	390.1761250725769	-51.009214501120084	36.10654398187969
-0.3490133544215422	-0.054358325506560716	-1.0433339120439478	4.135686078191038	-3.5974075837049084	-0.5763997425339547
-0.25855788175033273	-0.3654228638252922	-1.2740521201512491	-66.13142716075782	11.131655925237006	-37.400458740423865
-0.16524634642257285	-0.3020753505673075	-1.5432481817946615	32.55144787237514	26.856272494842962	-8.56044400551853
0.2537029102075803	-0.3342298384631961	-1.2225702462768786	-14.79	-1.37	-6.34
0.4750003688993781	0.135103571137989	-1.4048049937890374	27.97	1.16	-2.6
0.3492499251927044	-0.2895117010303913	-1.4819113613541346	-21.02	-0.06	-2.78
0.23015432768462846	-0.11155031864278887	-1.1028276585609196	-101.3	-0.83	-6.28
0.04321356215156341	0.1893837692925584	-0.9918509498309872	-0.91	2.26	-1.62
0.004912437800055181	-0.027688205477556026	-1.0268239785080129	11.99	0.76	-0.43
0.14	-0.07	-1.26	63.27	-1.04	2.9
-0.05	-0.1	-1.28	10.87	-1.12	0.21
0.06	-0.11	-1.26	12.9	1.07	-1.01
0.11	-0.1	-1.26	-34.93	-0.66	-4.71
0.08	-0.06	-1.27	-43.86	-1.3	-4.48
0.13	-0.01	-1.27	-31.97	-0.9	-2.97
