# Supplementary material for: The classification of skateboarding tricks via transfer learning pipelines
Source: PeerJ Comput Sci. 2021 Aug 18;7:e680. doi: 10.7717/peerj-cs.680 (PMC8384043; doi:10.7717/peerj-cs.680)
Supplement: Supplemental Information 2 [file peerj-cs-07-680-s002.zip › PeerJ-RAWDATA/KF (4).csv]

ax	ay	az	ga	gy	gz
0	0	0	0	0	0
0.08	-0.12	-1.27	1.51	0.15	-2.43
0.08	-0.12	-1.27	7.86	-0.09	-1.93
0.08	-0.13	-1.28	13.44	-0.08	-2.02
0.1	-0.13	-1.27	3.18	0.29	-2.05
0.09	-0.14	-1.27	-2.7	-0.12	-3.2
0.08	-0.13	-1.28	4.93	1.04	-1.67
0.09	-0.16	-1.24	17.57	3.42	0.99
0.08	-0.15	-1.27	7.53	1.1	-1.81
0.09	-0.17	-1.24	5.15	1.69	-1.47
0.09	-0.17	-1.25	-6.84	-1.41	-4.34
0.08	-0.15	-1.26	-10.44	-1.45	-3.7
0.09	-0.14	-1.27	-1.3	-0.08	-2.58
0.08	-0.13	-1.29	10.8	2.23	-0.57
0.07	-0.2	-1.18	15.47	2.79	0.44
0.09	-0.16	-1.28	3.76	0.66	-2.28
0.1	-0.17	-1.25	-1.86	-0.41	-2.83
0.08	-0.17	-1.26	-0.39	0.05	-2.65
0.08	-0.18	-1.23	4.19	0.88	-1.93
0.1	-0.17	-1.27	-3.95	-0.29	-3.65
0.1	-0.15	-1.27	-5.2	-0.81	-3.33
0.09	-0.16	-1.25	-2.88	-0.57	-2.78
0.11	-0.14	-1.3	-11.68	-1.79	-3.99
0.06	0.04	-1.41	-7.6	-1.34	-3.24
0.06	-0.15	-1.26	-11.63	-0.34	-3.24
0.13	-0.12	-1.26	-38.58	-1.56	-4.31
0.08	-0.06	-1.27	-66.39	-2.43	-5.1
-0.01	-0.03	-1.26	-2.96	-0.63	-1.39
0.15	-0.02	-1.25	27.91	2.24	-1.65
0.15	-0.08	-1.28	74.67	2.2	2.68
0	-0.16	-1.27	1.12	-1.85	-3.38
0.09	-0.14	-1.27	-23.4	-0.99	-5.94
0.14	-0.15	-1.27	-0.46	2.11	-2.1
0.37	-0.11	-1.26	-3.14	2.18	1.52
0.46	-0.16	-1.32	44.63	1.86	9.37
-1.04	-0.2	-1.45	-126.88	-26.15	-1.59
-0.81	1.34	2	501.88	493.79	-206.42
-0.66	-0.2	-2	501.88	-79.77	414.54
-0.2	0.09	-0.47	501.88	311.3	206.91
-0.07	0.03	-0.27	501.88	122.56	-193.91
-0.09	-0.09	-0.22	501.88	-299.83	-44.81
-2	-2	2	-498.65	64.05	-3.09
0.66	0.34	-1.13	-238.76	-8.73	-23.42
-0.25	-0.13	-1.95	-352.64	89.01	-67.56
0.2	0.25	-1.32	-95.3	-42.05	13.89
0.04	0.67	-0.83	-87.85	10.53	-16.33
0.14	0.74	-0.73	80.43	6.03	10
0.12	0.46	-0.89	342.55	-12.49	48.96
0.7	-0.38	-2	222.17	37.13	23.14
0.22	0.08	-1.24	-11.01	-1.66	-0.74
-0.06	-0.1	-1.29	20.58	-0.75	-0.74
0.01	-0.07	-1.27	-14.5	0.47	-2.58
0.05	-0.03	-1.29	-20.75	1.16	-2.81
0.17	-0.01	-1.26	5.47	1.4	-0.87
0.2	-0.03	-1.26	4.4	-0.17	-1.35
0.02	-0.02	-1.27	-23.78	-1.74	-2.84
0.06	-0.01	-1.28	-13.85	-0.86	-1.68
0.09	0	-1.28	10.2	-0.03	-0.37
0.12	-0.02	-1.25	23.18	1.05	0.07
0.09	-0.04	-1.28	16.49	0.3	-1.27
0.05	-0.07	-1.27	8.15	0.14	-1.53
