# Supplementary material for: The classification of skateboarding tricks via transfer learning pipelines
Source: PeerJ Comput Sci. 2021 Aug 18;7:e680. doi: 10.7717/peerj-cs.680 (PMC8384043; doi:10.7717/peerj-cs.680)
Supplement: Supplemental Information 2 [file peerj-cs-07-680-s002.zip › PeerJ-RAWDATA/KF (5).csv]

ax	ay	az	ga	gy	gz
0	0	0	0	0	0
0.09	-0.09	-1.27	-0.88	-0.15	-1.9
0.09	-0.09	-1.27	-3.83	0.15	-1.82
0.08	-0.08	-1.28	-2.43	-0.35	-1.81
0.09	-0.09	-1.27	-2.73	0.3	-2.1
0.08	-0.09	-1.25	-0.17	0.24	-1.82
0.08	-0.08	-1.26	2.43	0.27	-1.67
0.09	-0.09	-1.28	0.73	0.35	-1.68
0.09	-0.08	-1.27	-0.91	0.21	-1.61
0.09	-0.09	-1.26	-7.36	-0.08	-1.99
0.09	-0.07	-1.28	-11.59	-0.18	-2.11
0.1	-0.06	-1.26	-2.36	0.05	-1.97
0.09	-0.07	-1.26	2.58	-0.06	-1.35
0.1	-0.08	-1.27	8.67	-0.18	-1.29
0.1	-0.08	-1.28	0.05	-0.28	-2
0.08	-0.08	-1.27	0.35	-0.03	-1.47
0.09	-0.08	-1.28	0.73	-0.18	-1.39
0.11	-0.09	-1.28	4.96	0.2	-2.98
0.16	-0.1	-1.26	-17.72	0.17	-2.23
0.03	-0.08	-1.27	-74.7	-2.87	-6.14
0.16	-0.01	-1.27	-16.98	-1.6	-1.73
0.02	0.01	-1.26	22.2	-1.62	0.16
0.02	-0.02	-1.28	11.04	0.41	-2.63
0.11	-0.09	-1.28	48.4	0.5	-0.71
0.08	-0.04	-1.26	16.37	1.48	0.07
0.04	-0.08	-1.27	6.2	0.03	-0.97
0.03	-0.15	-1.26	-24.29	-2.84	-6.33
0.17	-0.09	-1.27	-41.98	-1.8	-4.68
0.48	-0.04	-1.25	-25.46	-0.69	-0.86
-0.28	-0.14	-1.16	-13.66	-12.52	2.45
-2	-1.79	-2	-276.94	493.79	-276.58
0.6	2	-2	501.88	-97.13	122.97
-0.22	-0.11	-1.41	501.88	83.85	221.48
-0.04	0.02	-0.35	501.88	136.23	47.93
0.02	-0.03	-0.21	501.88	-31.05	-39.9
-0.92	-2	2	-174.65	-423.86	-98.1
0.12	-2	-2	401.85	-54.2	53.8
-0.42	0.14	-1.2	33.09	-8.69	18.76
-0.37	-0.12	-1.21	-56.96	-4.86	-11.27
-0.01	-0.14	-1.27	5.74	1.4	-7.03
0.27	-0.14	-1.25	-14.79	-1.37	-6.34
0.19	-0.09	-1.27	27.97	1.16	-2.6
0.07	-0.13	-1.26	-21.02	-0.06	-2.78
0.02	-0.11	-1.31	-101.3	-0.83	-6.28
0.34	-0.02	-1.24	-0.91	2.26	-1.62
0.1	0.01	-1.27	11.99	0.76	-0.43
0.14	-0.07	-1.26	63.27	-1.04	2.9
-0.05	-0.1	-1.28	10.87	-1.12	0.21
0.06	-0.11	-1.26	12.9	1.07	-1.01
0.11	-0.1	-1.26	-34.93	-0.66	-4.71
0.08	-0.06	-1.27	-43.86	-1.3	-4.48
0.13	-0.01	-1.27	-31.97	-0.9	-2.97
0.06	0.02	-1.26	-18.91	-1.05	-1.47
0.08	0	-1.27	-18.1	-0.26	-1.62
0.08	0.03	-1.27	-10.49	-0.09	-1.21
0.09	0.03	-1.27	8.41	0.55	-0.37
0.1	0.01	-1.27	6.05	-0.21	-0.77
0.08	0.02	-1.26	2.55	0.05	-0.91
0.08	0.01	-1.27	6.23	0.2	-0.91
0.11	-0.01	-1.26	25.83	0.14	0.39
0.07	-0.03	-1.28	11.51	0.24	-0.94
