# Supplementary material for: The classification of skateboarding tricks via transfer learning pipelines
Source: PeerJ Comput Sci. 2021 Aug 18;7:e680. doi: 10.7717/peerj-cs.680 (PMC8384043; doi:10.7717/peerj-cs.680)
Supplement: Supplemental Information 2 [file peerj-cs-07-680-s002.zip › PeerJ-RAWDATA/KF (6).csv]

0.0	0.0	0.0	0.0	0.0	0.0
0.09	-0.1	-1.28	-1.1	0.2	-0.51
0.11	-0.09	-1.28	-2.7	0.15	-0.68
0.11	-0.09	-1.28	2.31	0.46	-0.07
0.09	-0.09	-1.27	3.99	-0.28	-0.49
0.1	-0.1	-1.27	-2.69	-0.14	-0.74
0.1	-0.09	-1.27	-4.27	-0.58	-0.42
0.1	-0.1	-1.28	3.85	-0.6	-0.25
0.11	-0.09	-1.26	4.05	0.03	-0.54
0.1	-0.1	-1.28	2.02	0.29	-0.2
0.11	-0.1	-1.26	-3.92	-0.23	-0.98
0.1	-0.09	-1.27	-4.93	-0.24	-1.06
0.09	-0.09	-1.26	7.51	-0.11	-0.23
0.11	-0.1	-1.27	7.35	-0.11	-0.55
0.1	-0.11	-1.28	0.87	-0.4	-0.83
0.1	-0.11	-1.27	5.33	-0.15	-0.55
0.1	-0.11	-1.27	9.07	-0.18	-0.39
0.11	-0.12	-1.27	0.78	0.05	-0.6
0.11	-0.11	-1.28	-1.51	-0.61	-0.92
0.1	-0.11	-1.27	2.31	0.37	-0.55
0.1	-0.13	-1.27	3.25	-0.47	-0.66
0.14	-0.1	-1.31	8.49	1.02	0.27
0.18	-0.07	-1.44	7.73	-5.92	-1.87
0.32	0.44	-0.75	-57.59	23.16	-0.11
0.08	-0.11	-1.28	-65.89	-2.93	-5.24
-0.02474548934808135	-0.45671023172552366	-0.7808267830733437	-32.96	-0.61	-2.23
0.16082398670125408	-0.12147379143270295	-1.5442476655216195	-31.75	-3.57	-1.75
-0.15440314855638612	-0.061375498464312415	-1.4698076964220066	33.15	2.55	-0.14
0.13115798096546946	-0.5869081302482242	-1.2338156953250372	74.46	5.5	2.48
-0.23528776513409128	-0.5392360888749366	-1.1449246527913508	-20.61	-0.37	-3.99
0.28470285594038747	-0.4001374447540491	-0.9466220767822853	39.547490997630824	-43.14396407958724	-33.920698212858326
0.08121676318698917	-0.3199656042061331	-1.0569443388908373	-59.65062795305282	35.201104592515044	-21.460299489613735
0.48566351643035277	0.4070915011641681	-0.868987645935602	-19.988880764194572	-16.631650946001944	-3.6953666903655624
0.9503867011284347	0.0698694214045708	-0.9283353041912068	47.801795613986364	28.41714050074603	33.51305973034721
-1.2123047353782463	0.20133844700420694	-0.8085690375686105	-92.12524027244294	-74.80333784178505	56.02812334641402
-2.141475484507163	0.042605369933219395	-1.7319047100338052	-420.19676950041867	490.13648511318684	-200.0722530893701
1.3703324773241619	1.4084701470720802	1.5637579620577693	513.9970312583673	341.0202422649902	326.81233977191715
-0.3664215487280642	0.07150551139107217	0.49092266962626063	530.0100545260844	238.0265900790425	360.36417062041943
0.21529115303282564	0.05642092383120186	-0.09032282574292944	539.287136960309	216.46775351743884	-176.44809337355036
0.14132172816701383	0.2914415991865845	-0.5817685931102039	502.00800518351656	-265.21048496052134	-107.07580670034706
-0.8379965967874825	0.012907301341278515	0.19318142174989505	-335.31	493.79	-337.26
0.19790939541748376	-0.6575370628938296	-2.4442416955995454	-498.65	154.2	-127.0
0.7841023827765269	-0.763694394219904	-1.5278678461260786	98.34	7.74	-1.06
0.47835461051181793	-0.4140698508698149	-1.2188320160403985	-49.54	5.04	-0.39
0.7006552540285609	-0.40026811981487276	-1.6466289403353036	-62.96	-3.53	-2.77
0.47191858284736593	-0.3349402807915133	-1.0444412738669084	60.63	0.87	4.88
0.14	-0.01	-1.27	-23.1	-1.42	-1.56
0.06	-0.01	-1.27	-59.65	-3.33	-0.71
0.1	0.06	-1.25	4.31	0.18	2.56
0.1	0.05	-1.26	11.85	0.38	2.32
0.18	0.02	-1.26	6.25	1.13	1.63
0.13	0.02	-1.26	20.86	1.56	2.32
0.13	0.01	-1.27	3.76	0.58	1.51
0.09	0.01	-1.26	8.32	0.38	1.13
0.1	-0.01	-1.27	5.7	0.55	0.97
0.11	0.0	-1.28	-2.38	0.05	0.53
0.1	-0.01	-1.27	4.89	0.09	0.79
0.1	-0.01	-1.26	-2.99	0.26	0.73
0.09	-0.01	-1.27	6.78	0.29	1.17
0.1	-0.02	-1.28	4.63	-0.02	1.14
0.09	-0.01	-1.27	6.2	0.32	0.96
