# Supplementary material for: The classification of skateboarding tricks via transfer learning pipelines
Source: PeerJ Comput Sci. 2021 Aug 18;7:e680. doi: 10.7717/peerj-cs.680 (PMC8384043; doi:10.7717/peerj-cs.680)
Supplement: Supplemental Information 2 [file peerj-cs-07-680-s002.zip › PeerJ-RAWDATA/KF (7).csv]

0.0	0.0	0.0	0.0	0.0	0.0
0.13	-0.07	-1.27	3.02	-0.32	0.16
0.09	-0.07	-1.28	-3.3	-0.08	-0.43
0.1	-0.07	-1.27	10.61	-0.79	0.93
0.09	-0.09	-1.28	10.8	0.55	0.24
0.1	-0.1	-1.28	-5.39	0.24	-0.71
0.11	-0.09	-1.27	-10.41	-0.47	-0.42
0.1	-0.07	-1.28	1.96	-0.4	0.19
0.1	-0.08	-1.27	13.22	-0.06	0.59
0.1	-0.09	-1.27	5.24	0.06	-0.29
0.13	-0.08	-1.27	-4.55	0.09	-0.55
0.09	-0.09	-1.27	4.46	0.24	0.09
0.1	-0.1	-1.27	12.19	-0.15	0.44
0.11	-0.11	-1.28	6.8	-0.76	0.15
0.11	-0.11	-1.28	-0.64	-0.37	-0.74
0.1	-0.11	-1.28	-1.89	-0.18	-0.39
0.1	-0.11	-1.28	6.23	0.03	0.22
0.12	-0.12	-1.27	14.15	-0.17	1.19
0.09	-0.13	-1.28	5.02	0.37	-0.42
0.11	-0.13	-1.26	-7.71	-0.18	-1.15
0.04	-0.11	-1.26	7.86	2.43	-0.49
0.16	-0.12	-1.26	8.55	2.58	-0.43
0.05	-0.16	-1.27	-8.59	-1.76	-0.58
0.2	-0.05	-1.26	-119.94	-5.25	-8.05
0.06	0.01	-1.28	-4.23	-3.68	0.99
-0.10204224595376414	0.08498746382458933	-1.3466424111182125	18.93	-0.9	1.2
0.0024622769213324264	0.2409010317323031	-1.4884930808676065	113.01	10.2	7.57
0.2683620404529258	-0.6665880409749079	-1.234191542051841	67.9	1.39	1.45
0.068786604358932	0.07194626444485255	-1.5555004781131343	-8.46	-2.02	-7.42
0.39209860331006474	0.36661599268208134	-1.7787365897670961	-14.98	6.46	-10.69
0.025339215160787826	0.23413173454095806	-1.4248225654906739	11.32408956070481	27.97968836091385	-44.44445384485785
0.5963175601009442	-0.2542829350706799	-0.7790937879814559	-61.176229258134526	18.005488662047018	17.651944150071138
-0.06422861423396731	-0.40681572981457453	-1.7390281272219577	63.325918107355115	-45.20945866590275	26.34533876556529
-1.7151353971025167	0.19128921042684802	-1.8230955982468382	-102.81219740395869	25.646831121594623	-7.9074375785022895
-1.5600647122570008	0.5911344537607156	1.914986624731397	513.4230839748951	452.57775775652965	-121.16830618439037
-0.12505175837196644	-0.7776754943861388	1.6366055081223467	535.5498060562461	84.1794294775493	503.00433753676856
-0.547254919149662	0.21757334121763267	0.14961874439596198	480.41644690038163	531.6877358261394	163.34365898967008
0.010125059122583796	0.2895751301848979	0.31481715915166986	471.36179124707724	25.026944687655973	-288.40072233167683
1.65176774454285	0.8580010748781991	-1.2743199187791616	512.350523208004	480.1264742968997	144.68046459054648
0.3626635676342005	2.07507245912769	1.6128588332699894	66.41670403417815	444.8889940854342	-268.5523920742406
-0.18346300821892336	-0.02049417489903277	-2.3805159615321534	-498.65	-506.75	-34.1
0.4685798485189871	1.1589291519161322	-0.925351525980024	245.15	-338.29	-26.33
0.1302645670994393	0.4686812154392194	-0.44282733652323836	-146.36	-177.34	-28.34
-1.682102711734681	0.5231936801881307	-0.7800127293878535	-126.07	-34.58	-29.79
0.04502327932274408	0.5059670024919612	-0.9072513759145968	-142.98	-39.51	-15.71
1.1501170093117234	-0.36760947071577227	-2.4959599511395396	-32.27	39.47	2.94
-0.17	0.7	-0.85	-87.91	-14.95	-12.07
0.42	0.14	-1.57	-14.1	0.23	4.12
0.08	0.65	-0.89	-126.38	-9.15	-20.98
0.28	0.51	-1.09	55.65	1.62	10.5
0.15	0.51	-1.11	68.03	0.14	12.06
0.13	0.72	-0.5	344.2	1.47	49.71
0.18	-0.06	-1.83	117.62	-10.14	25.71
0.02	0.08	-1.36	66.03	-14.67	12.94
0.11	0.33	-1.46	-40.85	29.85	-2.63
0.24	0.04	-1.28	-28.2	1.25	-3.21
0.19	0.09	-1.26	17.79	-2.73	2.13
0.19	0.01	-1.27	1.68	-0.31	0.19
0.03	0.08	-1.27	33.79	2.72	2.73
0.07	0.03	-1.28	-14.5	-2.58	-1.03
0.16	0.03	-1.27	7.51	0.78	1.08
