# Supplementary material for: The classification of skateboarding tricks via transfer learning pipelines
Source: PeerJ Comput Sci. 2021 Aug 18;7:e680. doi: 10.7717/peerj-cs.680 (PMC8384043; doi:10.7717/peerj-cs.680)
Supplement: Supplemental Information 2 [file peerj-cs-07-680-s002.zip › PeerJ-RAWDATA/KF (8).csv]

0.0	0.0	0.0	0.0	0.0	0.0
0.09	-0.08	-1.27	2.46	-0.29	-1.49
0.09	-0.07	-1.28	-2.12	-0.23	-1.65
0.08	-0.08	-1.28	1.76	-0.23	-1.75
0.09	-0.08	-1.27	2.86	0.12	-1.53
0.08	-0.08	-1.28	-0.46	-0.37	-1.79
0.09	-0.08	-1.28	0.69	-0.38	-1.85
0.1	-0.08	-1.28	4.55	-0.21	-1.44
0.09	-0.09	-1.27	5.27	0.06	-1.76
0.09	-0.08	-1.28	3.16	0.01	-1.85
0.1	-0.09	-1.27	-4.23	-0.23	-1.96
0.1	-0.08	-1.28	-5.83	0.46	-2.33
0.1	-0.08	-1.27	-2.7	0.4	-1.79
0.08	-0.08	-1.27	-2.55	-0.57	-2.14
0.1	-0.07	-1.28	-4.21	-0.43	-2.13
0.09	-0.08	-1.27	-7.36	-0.28	-2.13
0.09	-0.07	-1.27	1.45	0.08	-1.12
0.09	-0.07	-1.28	3.21	-0.24	-1.55
0.09	-0.08	-1.27	5.42	-0.15	-1.24
0.08	-0.08	-1.27	11.59	-0.21	-1.21
0.11	-0.1	-1.28	14.44	-0.08	-1.24
0.07	-0.11	-1.28	4.77	0.05	-1.65
0.09	-0.11	-1.28	-0.59	-0.21	-2.05
0.08	-0.11	-1.27	-1.16	0.09	-1.71
0.11	-0.1	-1.27	-5.49	-0.43	-2.26
0.604919292869031	0.11118472008370536	-1.5528049571857747	-1.85	0.9	-1.62
-0.3883366541642128	-0.5823706454513011	-1.667911028238189	25.04	-0.26	-2.89
0.036733220155626384	0.10673955207805952	-1.4431011552862878	-19.23	1.02	-4.02
0.4776663528402536	0.15774395380212486	-1.428307352969048	-102.88	-2.73	-7.33
0.13860360719576786	0.3129450390227193	-0.7856368226024754	-27.85	-1.44	-2.45
0.15564376262197774	0.008192376000973436	-1.1308639945772028	10.88977593346001	3.209849497384842	38.17309087369018
0.4877500770651731	-0.21718046606437263	-1.3216229290573893	37.772654145611824	35.25024497965168	-5.672850946057279
-0.5089730152147555	0.28852737083919594	-0.9576049098511351	93.239986941382	-19.317799306614276	-10.806305025496652
0.25246378400847425	-0.5989815096207897	-1.7634681568851676	21.19094464814703	-49.54884282137684	-29.401508870178525
0.5672568092749204	0.4546037801256898	-1.0697790909017226	2.1816760560098345	45.94260890377799	-35.98281873472136
0.34107380556406813	0.2381698499720636	-1.0954866425478156	26.907900987662046	8.839749920147241	-42.380516518979306
0.24318935104416486	0.2693871410889249	-1.6986031837059463	-28.285516740587184	-39.350529192852804	-4.367916624455316
0.4466636882219316	0.01442717117122122	-1.0292878853109766	4.875578409720383	43.54048592254774	12.407752562137416
-0.12708231229590705	0.07423424329095654	-0.9600988687626376	-28.54951529555489	23.350395047895056	18.829722860507758
-1.8950561293325963	-0.06245657615544421	-2.164639140781076	-283.18100900989094	471.00778508312754	-228.56244823174893
1.3990579667487903	2.109041447762321	-2.256069954519909	501.88	-172.5	257.32
-0.25138435939576476	0.018497435221655645	-0.4072828902492017	501.88	180.96	266.65
0.19286707140235132	-0.35701184225970894	-0.6051951977158447	501.88	204.26	-74.92
0.11618121882970969	-0.1390101686482758	0.20081690680413977	501.88	-144.09	-143.94
1.1718565812347124	1.9751059353424143	2.2587637024039307	-147.14	127.04	47.61
0.9875765045987079	1.0463896602986749	-0.39824546783321957	-300.72	-74.55	-5.58
-0.38	-0.16	-1.35	-56.38	-10.03	-3.21
0.21	0.23	-1.12	15.57	27.45	-4.52
0.34	0.2	-1.24	-23.95	-38.72	13.84
-0.11	0.71	-0.4	199.04	-14.08	9.96
0.07	0.08	-1.27	42.09	0.93	0.61
0.24	0.0	-1.25	-81.28	2.18	-9.07
-0.14	0.11	-1.27	84.61	-1.13	7.32
-0.71	0.04	-1.32	-18.99	-1.68	0.76
0.4	0.07	-1.24	-28.26	-5.76	0.25
0.06	0.07	-1.27	3.19	0.46	-0.65
0.04	0.07	-1.28	-20.59	-0.31	-1.07
0.09	0.08	-1.27	4.81	0.46	0.35
0.05	0.07	-1.28	27.67	-0.87	2.13
0.05	0.04	-1.25	63.38	0.72	3.86
0.09	-0.07	-1.29	39.25	0.88	1.29
