# Supplementary material for: The classification of skateboarding tricks via transfer learning pipelines
Source: PeerJ Comput Sci. 2021 Aug 18;7:e680. doi: 10.7717/peerj-cs.680 (PMC8384043; doi:10.7717/peerj-cs.680)
Supplement: Supplemental Information 2 [file peerj-cs-07-680-s002.zip › PeerJ-RAWDATA/NFS (1).csv]

ax	ay	az	ga	gy	gz
0	0	0	0	0	0
0.1	-0.1	-1.27	6.88	-0.12	-1.22
0.09	-0.1	-1.26	1.4	0.01	-1.87
0.1	-0.1	-1.27	-0.72	-0.09	-1.73
0.1	-0.1	-1.26	-3.39	-0.45	-1.69
0.11	-0.09	-1.26	-4.55	-0.7	-1.72
0.11	-0.09	-1.27	-4.06	-0.97	-1.58
0.1	-0.08	-1.26	-6	-0.76	-1.48
0.1	-0.08	-1.26	-5.1	-0.97	-1.22
0.1	-0.07	-1.25	-9.1	-1.16	-1.14
0.1	-0.07	-1.26	-8.89	-0.64	-1.35
0.1	-0.06	-1.26	-4.28	-0.36	-0.82
0.11	-0.05	-1.27	-14.69	-0.88	-1.52
0.09	-0.04	-1.26	-22.92	-0.16	-1.63
0.1	-0.01	-1.26	-10.97	-0.21	-0.97
0.09	-0.01	-1.26	17.71	-0.97	0.54
0.11	-0.04	-1.27	19.77	-2.25	1.1
0.09	-0.05	-1.27	7.86	-1.46	0.05
0.12	-0.06	-1.26	-20.68	-1.49	-1.96
0.11	0	-1.27	-76.9	0.33	-4.16
-0.04	0.06	-1.27	3.39	1.96	-0.85
0.37	-0.02	-1.26	20.64	-5.6	1.14
0.39	-0.1	-1.34	19.84	-5.8	0.49
-0.04	0.05	-1.27	68.97	-1.48	3.26
0.18	-0.01	-1.26	-67.12	-1.96	-2.09
-0.01	-0.08	-1.25	31.29	-1.55	1.35
0.13	0.12	-1.17	35.51	-0.76	-3.31
0.19	-0.22	-1.18	90.39	-30.77	-23.72
-1.68	1.03	-0.2	-122.4	-507.38	-514.93
-0.27	-0.11	-0.19	-497.77	-36.88	-514.93
-0.6	-0.03	-0.52	-497.77	226.52	-514.93
-0.55	-0.02	-0.26	-438.45	472.01	-514.93
2	2	-2	-497.77	-122.47	-285.44
0.55	-1.19	0.63	-228.09	-111.37	-97.6
-0.12	-0.27	-0.72	173.55	88.22	57.52
0.5	-0.24	-1.34	-207.55	-62.12	-71.02
-0.06	-0.32	-1.12	-114.72	-26.38	-40.01
0.35	-0.54	-0.85	13.22	-7.81	-11.4
0.22	0.04	-1.17	74.94	-5.22	-11.92
0.19	0.03	-1.28	18.71	-7.19	-3.15
0.54	-0.16	-1.34	44.68	4.02	1.09
0.02	-0.07	-1.28	-3.21	3.62	-3.12
-0.1	-0.1	-1.27	-19.24	1.85	-8.91
-0.21	-0.01	-1.33	12.36	4.08	-10.88
0.12	-0.06	-1.23	7.11	2.95	-9.28
0.22	-0.03	-1.16	1.13	3.23	-11.2
0.24	-0.19	-1.26	41.33	-0.15	-5.9
0.19	-0.11	-1.25	25.11	-0.77	-6.96
0.1	-0.13	-1.27	24.91	-1.78	-7.86
0.12	-0.14	-1.29	28.2	-0.86	-8.21
0.08	-0.18	-1.26	27.54	-3.11	-8.39
0.08	-0.17	-1.24	3.62	0.77	-9.81
0.15	-0.16	-1.26	0.87	-1.58	-9.28
0.22	-0.17	-1.25	-3.19	-1.89	-8.04
0.16	-0.18	-1.26	-4.2	-0.71	-3.12
0.09	-0.16	-1.25	-5.5	0.62	-3.84
-0.02	-0.18	-1.27	-7.79	-0.13	-6.61
0.06	-0.18	-1.25	-7.48	-2.56	-11.96
0.14	-0.16	-1.24	-5.93	-0.03	-10.56
0.17	-0.13	-1.24	-9.16	-0.99	-9
0.17	-0.12	-1.28	-6.16	-1.02	-7.28
