# Supplementary material for: The classification of skateboarding tricks via transfer learning pipelines
Source: PeerJ Comput Sci. 2021 Aug 18;7:e680. doi: 10.7717/peerj-cs.680 (PMC8384043; doi:10.7717/peerj-cs.680)
Supplement: Supplemental Information 2 [file peerj-cs-07-680-s002.zip › PeerJ-RAWDATA/NFS (10).csv]

0.0	0.0	0.0	0.0	0.0	0.0
0.15	-0.03	-1.26	2.61	0.11	-1.86
0.09	-0.04	-1.26	5.4	-0.38	-1.78
0.12	-0.04	-1.27	3.05	-0.93	-1.87
0.08	-0.05	-1.27	3.58	-0.28	-1.8
0.12	-0.04	-1.27	2.58	-0.1	-1.75
0.1	-0.05	-1.28	4.84	-0.61	-1.9
0.13	-0.05	-1.26	1.69	-0.64	-1.43
0.09	-0.05	-1.27	1.13	-0.45	-1.52
0.1	-0.05	-1.26	5.71	0.01	-1.26
0.1	-0.06	-1.27	5.19	-0.48	-1.34
0.1	-0.06	-1.26	1.65	-0.57	-1.9
0.1	-0.07	-1.28	5.72	-0.74	-1.66
0.1	-0.07	-1.27	-4.09	-0.18	-2.18
0.11	-0.06	-1.25	-1.19	-0.51	-1.83
0.11	-0.06	-1.26	-3.19	-1.72	-1.83
0.09	-0.05	-1.27	-4.23	-1.61	-1.72
0.12	-0.04	-1.26	-4.72	-1.55	-1.7
0.11	-0.05	-1.26	1.75	-0.82	-1.6
0.04	-0.05	-1.28	-13.79	-1.11	-2.74
0.12	-0.03	-1.27	-14.58	-2.57	-1.49
0.07	-0.01	-1.27	-49.64	-1.02	-1.96
0.16	0.03	-1.26	13.95	-3.29	-0.22
-0.38	0.11	-1.27	-53.65	-3.61	-2.16
0.06	0.02	-1.26	-50.54	-1.89	0.95
-0.27876811932160905	-0.26046316625554194	-1.108664798326997	14.29	-7.05	4.72
0.4134968300372982	-0.38124978286923605	-1.201919155117015	32.59	-5.28	4.05
0.01488541590253016	0.12280978032557893	-1.6365681621829795	-17.15	-2.25	-2.74
-0.5448838548714701	-0.20594191557791275	-1.712673500076586	146.2	-2.65	-1.99
-0.09052503617655389	0.5527107753070403	-1.7252221633969484	-164.06	-270.42	-347.9
-1.7541993274081407	0.4328635625526054	-0.9471334726115022	-170.0832496986019	-416.6697976561909	-560.7689109357055
-0.7030308730156557	0.007958990862838189	-0.05769813938563528	-542.3656714124259	33.17926708768913	-532.0157853175059
-0.7440225211170234	-0.028360924999186715	-0.19451877904992554	-463.4787528114944	420.11741082227235	-552.6595145540861
-1.5130127668445699	0.6120282969755437	-2.0567629284689564	503.044662135474	-65.52399549768417	-554.9966002863962
1.177185262510867	-1.8553235167778515	-0.061474400175175525	-56.52961865799088	-85.47127986740499	-97.98384785254076
-0.24801382959246632	0.02729180668791606	0.06627305589761939	-158.28279012879352	-17.08379655558266	20.830264063497538
0.2239194865729128	0.19792722977176064	-1.1625571105631685	-34.235678249812416	-9.289878612158617	23.552348772707568
-0.054707743582205176	-0.4195621335307666	-1.1466938521304995	67.82590612428001	17.94749386863964	23.059251793783965
0.05426221644746487	-0.5548218560856754	-0.695861530919823	-47.64215842812365	-43.50609776830827	-0.08249669136912985
0.5169579615582083	-0.16764584641668862	-0.8537792817389184	-9.023637413319468	-28.182769461484543	11.042971252814269
-0.23853104162666044	0.2254114238321932	-1.6879201370265633	-2.17	-8.86	-15.99
0.24857487170987919	-0.42696688947356565	-1.0629084726797635	-4.0	3.36	-11.87
0.08230104766558334	0.2150655915261844	-1.6372742243265577	-98.83	-2.38	-20.44
0.27155148275528684	0.03574969917575391	-1.3286601665864795	-158.98	-7.02	-21.83
-0.41061730046712047	0.03083823430731275	-1.4654056902460013	-134.55	-0.24	-4.19
-0.3329885802482517	0.48053117979154747	-0.9187209551999242	-43.77	-2.21	-4.24
0.04	0.19	-1.26	43.43	16.2	-8.39
0.11	0.15	-1.24	24.84	0.11	1.41
0.09	0.04	-1.25	86.91	-0.93	4.17
0.14	0.01	-1.26	24.44	-0.39	0.42
0.16	0.01	-1.25	14.79	-0.24	0.57
0.06	0.0	-1.27	-3.07	0.45	-0.82
0.11	0.0	-1.26	-4.83	-0.27	-1.03
0.11	0.01	-1.27	-39.51	-0.79	-3.4
0.1	0.05	-1.25	-29.68	-0.93	-2.47
0.07	0.07	-1.26	-1.73	-0.13	-0.61
0.11	0.06	-1.25	6.24	-0.38	0.02
0.11	0.06	-1.26	0.9	-0.76	-0.57
0.1	0.06	-1.26	17.49	-0.18	0.88
0.09	0.04	-1.25	20.74	-0.51	0.98
0.18	-0.05	-1.33	-5.76	0.68	-7.81
