# Supplementary material for: The classification of skateboarding tricks via transfer learning pipelines
Source: PeerJ Comput Sci. 2021 Aug 18;7:e680. doi: 10.7717/peerj-cs.680 (PMC8384043; doi:10.7717/peerj-cs.680)
Supplement: Supplemental Information 2 [file peerj-cs-07-680-s002.zip › PeerJ-RAWDATA/NFS (11).csv]

0.0	0.0	0.0	0.0	0.0	0.0
0.1	-0.1	-1.27	6.88	-0.12	-1.22
0.09	-0.1	-1.26	1.4	0.01	-1.87
0.1	-0.1	-1.27	-0.72	-0.09	-1.73
0.1	-0.1	-1.26	-3.39	-0.45	-1.69
0.11	-0.09	-1.26	-4.55	-0.7	-1.72
0.11	-0.09	-1.27	-4.06	-0.97	-1.58
0.1	-0.08	-1.26	-6.0	-0.76	-1.48
0.1	-0.08	-1.26	-5.1	-0.97	-1.22
0.1	-0.07	-1.25	-9.1	-1.16	-1.14
0.1	-0.07	-1.26	-8.89	-0.64	-1.35
0.1	-0.06	-1.26	-4.28	-0.36	-0.82
0.11	-0.05	-1.27	-14.69	-0.88	-1.52
0.09	-0.04	-1.26	-22.92	-0.16	-1.63
0.1	-0.01	-1.26	-10.97	-0.21	-0.97
0.09	-0.01	-1.26	17.71	-0.97	0.54
0.11	-0.04	-1.27	19.77	-2.25	1.1
0.09	-0.05	-1.27	7.86	-1.46	0.05
0.12	-0.06	-1.26	-20.68	-1.49	-1.96
0.11	0.0	-1.27	-76.9	0.33	-4.16
-0.04	0.06	-1.27	3.39	1.96	-0.85
0.37	-0.02	-1.26	20.64	-5.6	1.14
0.39	-0.1	-1.34	19.84	-5.8	0.49
-0.04	0.05	-1.27	68.97	-1.48	3.26
0.18	-0.01	-1.26	-67.12	-1.96	-2.09
-0.17670123659395445	-0.32919457460224605	-0.9753792020670093	31.29	-1.55	1.35
0.052679883559209384	0.13929558634578582	-1.154544062016531	35.51	-0.76	-3.31
0.026969313703221226	-0.3707937915910176	-1.4218651374918454	90.39	-30.77	-23.72
-1.8172653533264584	1.0139508849465328	-0.22557071018671682	-122.4	-507.38	-514.93
-0.24027683033811864	-0.18936129070771218	-0.06372293782588823	-497.77	-36.88	-514.93
-0.8272346270872205	-0.3140621213209823	-0.6932669432111409	-517.6219457252583	248.92003911001518	-544.5059479882232
-0.26092046896385795	-0.08186430426483794	-0.509625299518532	-466.66141294735104	486.1873785217247	-540.9800800469231
2.1506059956073296	1.8860541939568756	-2.130257827432742	-469.0637913167779	-107.07905196208412	-307.2001829568557
0.43603417588351623	-1.301334122349306	0.7190387860672943	-247.4640360031357	-104.38568740866921	-91.98346351366894
-0.3607042121925579	0.022573878811964765	-0.925989005183715	154.67801469833702	111.12226594799881	81.54035827261981
0.6055303481572016	-0.22207826924873109	-1.2801366632115367	-233.60904711681417	-75.81042573605	-90.27945229890815
-0.26663890231764353	-0.2896204280825177	-1.2219221362345172	-95.75080646821849	-3.054728245767034	-28.97105508746936
0.4792054835750267	-0.245679381607033	-0.7140385402085494	0.9691017267291056	8.982524184379347	-2.374095437651066
-0.04418351737032186	0.2122053213081386	-1.0498216575931207	47.65608822745757	21.576005610610686	2.32876855205833
0.20808753996664436	-0.01641514822463644	-1.2664405771215792	12.791181683604634	-34.38515600058301	-5.233737299019948
0.4826781810494271	-0.26733922444322783	-1.4506674923706324	44.68	4.02	1.09
0.0805982685005771	0.19396702691419943	-1.0466241175648352	-3.21	3.62	-3.12
-0.21148311599860586	0.09444264570943703	-1.2395679700156885	-19.24	1.85	-8.91
-0.3473776422383677	-0.30792794873365403	-1.1282115094024052	12.36	4.08	-10.88
0.008532343159766781	0.14407415731105533	-1.0605453838795518	7.11	2.95	-9.28
0.361982382262794	0.12128054135572716	-1.3766472335364346	1.13	3.23	-11.2
0.24	-0.19	-1.26	41.33	-0.15	-5.9
0.19	-0.11	-1.25	25.11	-0.77	-6.96
0.1	-0.13	-1.27	24.91	-1.78	-7.86
0.12	-0.14	-1.29	28.2	-0.86	-8.21
0.08	-0.18	-1.26	27.54	-3.11	-8.39
0.08	-0.17	-1.24	3.62	0.77	-9.81
0.15	-0.16	-1.26	0.87	-1.58	-9.28
0.22	-0.17	-1.25	-3.19	-1.89	-8.04
0.16	-0.18	-1.26	-4.2	-0.71	-3.12
0.09	-0.16	-1.25	-5.5	0.62	-3.84
-0.02	-0.18	-1.27	-7.79	-0.13	-6.61
0.06	-0.18	-1.25	-7.48	-2.56	-11.96
0.14	-0.16	-1.24	-5.93	-0.03	-10.56
0.17	-0.13	-1.24	-9.16	-0.99	-9.0
0.17	-0.12	-1.28	-6.16	-1.02	-7.28
