# Supplementary material for: The classification of skateboarding tricks via transfer learning pipelines
Source: PeerJ Comput Sci. 2021 Aug 18;7:e680. doi: 10.7717/peerj-cs.680 (PMC8384043; doi:10.7717/peerj-cs.680)
Supplement: Supplemental Information 2 [file peerj-cs-07-680-s002.zip › PeerJ-RAWDATA/NFS (12).csv]

0.0	0.0	0.0	0.0	0.0	0.0
0.09	-0.04	-1.26	3.74	-0.39	-1.03
0.1	-0.04	-1.27	2.23	-0.38	-1.12
0.1	-0.05	-1.27	-0.83	-0.83	-1.49
0.1	-0.05	-1.27	-5.74	-0.82	-1.46
0.1	-0.04	-1.28	-4.26	-0.44	-1.43
0.09	-0.03	-1.27	-2.25	-0.57	-1.19
0.1	-0.03	-1.27	-2.97	-0.45	-1.37
0.1	-0.03	-1.26	-6.09	-0.62	-1.4
0.1	-0.03	-1.27	0.76	-0.7	-0.76
0.1	-0.03	-1.27	1.92	-0.24	-0.74
0.1	-0.02	-1.26	0.0	-0.57	-1.11
0.1	-0.02	-1.26	1.05	-0.65	-1.12
0.1	-0.02	-1.27	3.78	-0.68	-0.51
0.1	-0.03	-1.27	6.5	-0.01	-0.7
0.1	-0.03	-1.27	11.68	-0.15	-0.42
0.11	-0.04	-1.27	10.15	-0.32	-0.56
0.1	-0.05	-1.27	5.57	0.17	-0.85
0.1	-0.06	-1.26	4.96	0.08	-0.97
0.11	-0.06	-1.27	7.34	-0.51	-0.33
0.12	-0.08	-1.27	3.54	-0.97	-0.51
0.09	-0.07	-1.27	-7.55	-0.33	-0.91
0.11	-0.05	-1.26	-3.45	-1.14	-0.48
0.07	-0.05	-1.25	-23.41	-1.02	-1.34
0.13	-0.01	-1.26	-20.0	-0.18	-1.34
0.21136282730633602	0.16277870411140943	-1.5035344696893505	-8.74	2.48	-1.34
0.07007913216212769	-0.26695456338358337	-1.1541355724949798	-10.08	-6.97	-2.59
-0.2959240883930878	0.0374071384242628	-1.3784649694333118	28.32	14.52	-2.88
-0.122842320176664	-0.2699191228473208	-1.5614405057835967	-76.05	1.44	-8.15
0.056322908689271076	0.29676702869286936	-1.4648303993530414	-20.0	-6.74	1.44
0.05615395840440446	0.33835474824809986	-1.3105552491383532	-13.978439536880511	-15.933819188790872	-23.010914268609156
0.23637135998535308	0.1375347470201756	-1.2249800835020785	27.718014852938346	-21.26817463655926	-25.007203004728638
-0.5713883249444506	-0.20689151524728805	-1.386974847369793	139.99920865264878	-41.77363926145971	35.112130108957906
1.3462685765197018	0.27300612065383206	-2.230350053806218	-405.2733198556357	-314.1858478767727	-348.0157869472276
-1.1618457572044074	0.024642069046223986	-0.3046714541970781	-69.53614557412222	-486.3050665143627	-539.5663278720504
-0.7091800832282656	0.009993763236906974	0.3980028606727576	-330.1906641699079	-169.74654199821174	-518.6620183897181
-0.7203211761794813	0.08870662133129306	-0.18101021463971528	-471.1812555605207	149.6105873262337	-487.72213323237867
-2.1297996882418038	0.3576623415437281	-1.836838641269555	316.05755582072777	-531.0216656594794	-396.54163132692054
-0.4958632733484255	0.04973546621635619	-1.5605801889547153	-339.4606116241475	-0.7586290526248192	1.6060240542646174
0.36046536321169914	0.05460536137376778	-1.3482640973639624	90.36290434240061	-27.829359444901513	40.90671451637736
0.7960379250223115	-0.16250202140823933	-1.9406016500075225	-3.04	-23.92	44.86
0.27015041851852417	-0.0821552355581707	-1.79824089177272	-66.08	-28.67	29.23
0.6102221523980426	-0.0851976530077051	-1.4254770441916225	-2.06	-23.37	28.57
0.6651313317706256	0.32306147472263297	-0.86082317898095	-6.09	-3.14	15.12
0.12685256343139556	0.32320330346685056	-1.4069023811067631	142.04	14.71	10.16
-0.05753124861521698	0.21418465865536293	-1.4611729553386834	40.42	1.47	11.32
0.26	0.16	-1.24	14.68	-3.4	9.14
-0.02	0.11	-1.32	21.69	2.19	0.92
-0.07	0.11	-1.26	55.37	-1.9	6.63
0.08	0.08	-1.27	42.79	0.91	5.35
0.08	0.03	-1.27	31.11	2.33	1.84
0.09	0.02	-1.25	35.43	4.13	-0.12
0.09	0.0	-1.27	80.85	-1.14	1.99
0.07	-0.08	-1.25	27.28	-1.4	-5.06
-0.06	-0.12	-1.3	-6.06	-0.62	-2.71
0.01	-0.09	-1.27	-9.82	-1.72	-3.81
0.04	-0.08	-1.26	-21.45	0.07	-5.38
0.18	-0.06	-1.26	-10.93	-0.97	-4.39
0.15	-0.06	-1.28	15.03	-0.24	-2.8
0.17	-0.06	-1.27	25.13	1.01	-1.66
0.09	-0.12	-1.27	18.07	-0.56	-2.24
