# Supplementary material for: The classification of skateboarding tricks via transfer learning pipelines
Source: PeerJ Comput Sci. 2021 Aug 18;7:e680. doi: 10.7717/peerj-cs.680 (PMC8384043; doi:10.7717/peerj-cs.680)
Supplement: Supplemental Information 2 [file peerj-cs-07-680-s002.zip › PeerJ-RAWDATA/NFS (15).csv]

0.0	0.0	0.0	0.0	0.0	0.0
0.15	-0.03	-1.26	2.61	0.11	-1.86
0.09	-0.04	-1.26	5.4	-0.38	-1.78
0.12	-0.04	-1.27	3.05	-0.93	-1.87
0.08	-0.05	-1.27	3.58	-0.28	-1.8
0.12	-0.04	-1.27	2.58	-0.1	-1.75
0.1	-0.05	-1.28	4.84	-0.61	-1.9
0.13	-0.05	-1.26	1.69	-0.64	-1.43
0.09	-0.05	-1.27	1.13	-0.45	-1.52
0.1	-0.05	-1.26	5.71	0.01	-1.26
0.1	-0.06	-1.27	5.19	-0.48	-1.34
0.1	-0.06	-1.26	1.65	-0.57	-1.9
0.1	-0.07	-1.28	5.72	-0.74	-1.66
0.1	-0.07	-1.27	-4.09	-0.18	-2.18
0.11	-0.06	-1.25	-1.19	-0.51	-1.83
0.11	-0.06	-1.26	-3.19	-1.72	-1.83
0.09	-0.05	-1.27	-4.23	-1.61	-1.72
0.12	-0.04	-1.26	-4.72	-1.55	-1.7
0.11	-0.05	-1.26	1.75	-0.82	-1.6
0.04	-0.05	-1.28	-13.79	-1.11	-2.74
0.12	-0.03	-1.27	-14.58	-2.57	-1.49
0.07	-0.01	-1.27	-49.64	-1.02	-1.96
0.16	0.03	-1.26	13.95	-3.29	-0.22
-0.38	0.11	-1.27	-53.65	-3.61	-2.16
0.06	0.02	-1.26	-50.54	-1.89	0.95
0.026588617488210703	0.17638879790263085	-1.1786024520744787	14.29	-7.05	4.72
0.24051194139873178	0.11159128015057271	-1.0740487142088204	32.59	-5.28	4.05
0.004655448031025147	-0.04996646548962971	-1.3747711585043723	-17.15	-2.25	-2.74
-0.3698058822365558	-0.2718596192081728	-1.399936486896337	146.2	-2.65	-1.99
0.28425105220748786	-0.05844004976606454	-2.006120313616834	-164.06	-270.42	-347.9
-1.739346684643615	0.20534722335149203	-1.0614996883754708	-168.36114489589056	-492.07497269869066	-491.8203947578644
-0.7874381481607697	0.3532443070348077	-0.5502541968026899	-485.6434555133226	50.018310993396895	-490.5866265825376
-0.6056166582328926	0.26740838439335024	-0.15984232698687423	-460.1686135690693	419.67656579380343	-521.2619521747026
-2.171144666288839	0.7092573644137843	-2.1271414356292375	475.15817459798467	-106.06894077484205	-485.46168523793966
0.7513312077610247	-1.362229853233755	0.1825528600154125	-102.94004505737729	-146.5091266868544	-147.42399277196253
-0.4989524570557015	-0.47734178520462245	-0.6663791517471829	-182.55352797305073	-32.762262147991244	-18.277892884034173
-0.03684139942449302	-0.21906180634992473	-0.7400065744592077	6.108325405273626	-0.2540701613497589	-17.09885440662746
-0.08910274920558711	-0.5581568362900208	-1.0598451133392057	99.99947530196478	-10.712148448983868	17.246950545817903
0.25027429063897744	-0.7606969099506463	-0.681670990100276	-42.592030440353376	-26.131414817809876	-29.76516843662163
0.2966005131257173	-0.4380427378129659	-0.8105491479366294	-4.443084072624241	25.516449834955313	-30.090857038601822
0.36412514594765477	-0.1618543826331959	-1.659742091320614	-2.17	-8.86	-15.99
0.14372878469950506	0.13638694714023764	-1.418081468509088	-4.0	3.36	-11.87
0.11132530819306409	0.14553869740671024	-1.4078563350853728	-98.83	-2.38	-20.44
0.5345847279596037	0.11514587670431115	-1.0639742249752404	-158.98	-7.02	-21.83
-0.17077547172383797	0.18079931373372493	-1.3604625593096458	-134.55	-0.24	-4.19
-0.1335239054739627	0.08496494104613697	-1.5970582317589845	-43.77	-2.21	-4.24
0.04	0.19	-1.26	43.43	16.2	-8.39
0.11	0.15	-1.24	24.84	0.11	1.41
0.09	0.04	-1.25	86.91	-0.93	4.17
0.14	0.01	-1.26	24.44	-0.39	0.42
0.16	0.01	-1.25	14.79	-0.24	0.57
0.06	0.0	-1.27	-3.07	0.45	-0.82
0.11	0.0	-1.26	-4.83	-0.27	-1.03
0.11	0.01	-1.27	-39.51	-0.79	-3.4
0.1	0.05	-1.25	-29.68	-0.93	-2.47
0.07	0.07	-1.26	-1.73	-0.13	-0.61
0.11	0.06	-1.25	6.24	-0.38	0.02
0.11	0.06	-1.26	0.9	-0.76	-0.57
0.1	0.06	-1.26	17.49	-0.18	0.88
0.09	0.04	-1.25	20.74	-0.51	0.98
0.18	-0.05	-1.33	-5.76	0.68	-7.81
