# Supplementary material for: The classification of skateboarding tricks via transfer learning pipelines
Source: PeerJ Comput Sci. 2021 Aug 18;7:e680. doi: 10.7717/peerj-cs.680 (PMC8384043; doi:10.7717/peerj-cs.680)
Supplement: Supplemental Information 2 [file peerj-cs-07-680-s002.zip › PeerJ-RAWDATA/NFS (17).csv]

-0.03	0.0	-1.27	-8.74	2.48	-1.34
0.33	-0.01	-1.24	-10.08	-6.97	-2.59
-0.21	0.1	-1.37	28.32	14.52	-2.88
-0.06	0.03	-1.28	-76.05	1.44	-8.15
0.08	0.0	-1.28	-20.0	-6.74	1.44
0.13	0.06	-1.27	1.45	-6.01	1.75
0.11	0.07	-1.27	20.71	-8.74	2.72
-0.59	0.01	-1.37	149.63	-14.64	7.2
1.07	0.27	-1.95	-413.88	-288.03	-319.43
-1.01	0.13	-0.26	-90.64	-507.38	-514.93
-0.65	0.01	0.28	-351.93	-160.13	-514.93
-0.64	-0.03	-0.24	-480.23	172.48	-514.93
-2.0	0.32	-2.0	286.99	-507.38	-413.14
-0.51	0.2	-1.27	-310.34	-14.18	-2.67
0.56	0.04	-1.05	90.42	-1.92	44.17
0.5	-0.26	-1.95	-3.04	-23.92	44.86
0.05	0.03	-1.53	-66.08	-28.67	29.23
0.33	0.14	-1.29	-2.06	-23.37	28.57
0.37	0.3	-1.14	-6.09	-3.14	15.12
0.2	0.21	-1.22	142.04	14.71	10.16
-0.11	0.22	-1.25	40.42	1.47	11.32
0.26	0.16	-1.24	14.68	-3.4	9.14
