# Supplementary material for: The classification of skateboarding tricks via transfer learning pipelines
Source: PeerJ Comput Sci. 2021 Aug 18;7:e680. doi: 10.7717/peerj-cs.680 (PMC8384043; doi:10.7717/peerj-cs.680)
Supplement: Supplemental Information 2 [file peerj-cs-07-680-s002.zip › PeerJ-RAWDATA/NFS (19).csv]

0.13	-0.02	-1.29	16.3	-0.97	1.26
0.19	-0.01	-1.23	49.97	-1.16	1.94
0.08	0.11	-1.3	-6.6	-4.86	-2.19
0.17	0.02	-1.25	-6.23	-1.05	-1.58
-0.08	0.03	-1.29	45.84	-6.06	0.78
-0.24	0.02	-1.3	139.39	-3.95	1.53
0.56	0.01	-1.57	28.2	-112.39	-65.19
-1.9	1.14	-2.0	-144.4	-507.38	-514.93
-0.79	0.12	-0.42	-450.98	-119.55	-514.93
-0.7	0.0	-0.12	-461.19	308.75	-514.93
0.93	1.0	2.0	502.76	306.19	-514.93
1.2	0.08	-1.44	202.7	-17.28	9.91
-0.24	-0.09	-1.4	-420.78	-8.62	-27.11
-0.54	0.14	-1.24	-102.6	50.42	-36.27
0.36	0.27	-1.3	8.47	-14.5	20.34
-0.33	0.33	-1.36	-5.07	-12.12	13.56
0.33	0.41	-1.21	29.63	1.61	15.41
0.16	0.22	-1.39	-15.88	-20.61	25.53
0.16	0.37	-1.23	-69.62	-47.16	34.6
0.23	0.45	-1.31	59.37	-42.73	40.1
