# Supplementary material for: The classification of skateboarding tricks via transfer learning pipelines
Source: PeerJ Comput Sci. 2021 Aug 18;7:e680. doi: 10.7717/peerj-cs.680 (PMC8384043; doi:10.7717/peerj-cs.680)
Supplement: Supplemental Information 2 [file peerj-cs-07-680-s002.zip › PeerJ-RAWDATA/NFS (2).csv]

ax	ay	az	ga	gy	gz
0	0	0	0	0	0
0.09	-0.04	-1.26	3.74	-0.39	-1.03
0.1	-0.04	-1.27	2.23	-0.38	-1.12
0.1	-0.05	-1.27	-0.83	-0.83	-1.49
0.1	-0.05	-1.27	-5.74	-0.82	-1.46
0.1	-0.04	-1.28	-4.26	-0.44	-1.43
0.09	-0.03	-1.27	-2.25	-0.57	-1.19
0.1	-0.03	-1.27	-2.97	-0.45	-1.37
0.1	-0.03	-1.26	-6.09	-0.62	-1.4
0.1	-0.03	-1.27	0.76	-0.7	-0.76
0.1	-0.03	-1.27	1.92	-0.24	-0.74
0.1	-0.02	-1.26	0	-0.57	-1.11
0.1	-0.02	-1.26	1.05	-0.65	-1.12
0.1	-0.02	-1.27	3.78	-0.68	-0.51
0.1	-0.03	-1.27	6.5	-0.01	-0.7
0.1	-0.03	-1.27	11.68	-0.15	-0.42
0.11	-0.04	-1.27	10.15	-0.32	-0.56
0.1	-0.05	-1.27	5.57	0.17	-0.85
0.1	-0.06	-1.26	4.96	0.08	-0.97
0.11	-0.06	-1.27	7.34	-0.51	-0.33
0.12	-0.08	-1.27	3.54	-0.97	-0.51
0.09	-0.07	-1.27	-7.55	-0.33	-0.91
0.11	-0.05	-1.26	-3.45	-1.14	-0.48
0.07	-0.05	-1.25	-23.41	-1.02	-1.34
0.13	-0.01	-1.26	-20	-0.18	-1.34
-0.03	0	-1.27	-8.74	2.48	-1.34
0.33	-0.01	-1.24	-10.08	-6.97	-2.59
-0.21	0.1	-1.37	28.32	14.52	-2.88
-0.06	0.03	-1.28	-76.05	1.44	-8.15
0.08	0	-1.28	-20	-6.74	1.44
0.13	0.06	-1.27	1.45	-6.01	1.75
0.11	0.07	-1.27	20.71	-8.74	2.72
-0.59	0.01	-1.37	149.63	-14.64	7.2
1.07	0.27	-1.95	-413.88	-288.03	-319.43
-1.01	0.13	-0.26	-90.64	-507.38	-514.93
-0.65	0.01	0.28	-351.93	-160.13	-514.93
-0.64	-0.03	-0.24	-480.23	172.48	-514.93
-2	0.32	-2	286.99	-507.38	-413.14
-0.51	0.2	-1.27	-310.34	-14.18	-2.67
0.56	0.04	-1.05	90.42	-1.92	44.17
0.5	-0.26	-1.95	-3.04	-23.92	44.86
0.05	0.03	-1.53	-66.08	-28.67	29.23
0.33	0.14	-1.29	-2.06	-23.37	28.57
0.37	0.3	-1.14	-6.09	-3.14	15.12
0.2	0.21	-1.22	142.04	14.71	10.16
-0.11	0.22	-1.25	40.42	1.47	11.32
0.26	0.16	-1.24	14.68	-3.4	9.14
-0.02	0.11	-1.32	21.69	2.19	0.92
-0.07	0.11	-1.26	55.37	-1.9	6.63
0.08	0.08	-1.27	42.79	0.91	5.35
0.08	0.03	-1.27	31.11	2.33	1.84
0.09	0.02	-1.25	35.43	4.13	-0.12
0.09	0	-1.27	80.85	-1.14	1.99
0.07	-0.08	-1.25	27.28	-1.4	-5.06
-0.06	-0.12	-1.3	-6.06	-0.62	-2.71
0.01	-0.09	-1.27	-9.82	-1.72	-3.81
0.04	-0.08	-1.26	-21.45	0.07	-5.38
0.18	-0.06	-1.26	-10.93	-0.97	-4.39
0.15	-0.06	-1.28	15.03	-0.24	-2.8
0.17	-0.06	-1.27	25.13	1.01	-1.66
0.09	-0.12	-1.27	18.07	-0.56	-2.24
