# Supplementary material for: The classification of skateboarding tricks via transfer learning pipelines
Source: PeerJ Comput Sci. 2021 Aug 18;7:e680. doi: 10.7717/peerj-cs.680 (PMC8384043; doi:10.7717/peerj-cs.680)
Supplement: Supplemental Information 2 [file peerj-cs-07-680-s002.zip › PeerJ-RAWDATA/NFS (21).csv]

-0.04	0.06	-1.27	3.39	1.96	-0.85
0.37	-0.02	-1.26	20.64	-5.6	1.14
0.39	-0.1	-1.34	19.84	-5.8	0.49
-0.04	0.05	-1.27	68.97	-1.48	3.26
0.18	-0.01	-1.26	-67.12	-1.96	-2.09
0.02241226415294496	0.36699261613484174	-0.9595843952675112	31.29	-1.55	1.35
0.3593230361289077	-0.11636535004448155	-1.1403818736920126	35.51	-0.76	-3.31
0.4131708305337211	0.27113458576470084	-1.1208104219301125	90.39	-30.77	-23.72
-1.3697325317441051	0.7734225600824199	-0.0887438960290679	-122.4	-507.38	-514.93
-0.7308015110575712	0.2728735797952595	0.3031674257562985	-497.77	-36.88	-514.93
-0.3860937362353623	-0.2769841139766658	-0.1031747671404235	-509.65895576876113	233.37237464585388	-518.3753886289842
-0.30346646197145244	-0.2646518677525693	-0.34938502505583235	-463.106934211448	514.1492121822794	-501.96813833827787
1.541044083383612	1.997031019585284	-1.6254182187692925	-479.625474528131	-83.95164237666113	-278.2284884616738
0.8137897077304889	-1.6751175390657995	1.0879905493044362	-192.07993227355118	-155.39029132100754	-145.01201961535716
-0.37295452302192544	0.02585149531283593	-0.9035579284229636	138.51156046238052	66.84131982814294	47.43227382642797
0.32803431808103	-0.4455085458947974	-1.8196262427363616	-160.62947344412763	-25.790377837296948	-89.63556764943813
-0.021645785882614288	0.15822864987334645	-1.3752586084542988	-129.75845886511257	-67.9938436587695	-44.98236375987555
0.6702947808410004	-0.4191786422044428	-0.7819197981972558	-9.573165721396402	-17.996804833764738	-50.32864736768358
-0.15446829680839533	0.011859855102548243	-1.128591952304296	54.79680721915744	-37.93321786658811	5.3037408330756675
0.2881452624833524	0.1271430857056692	-1.4819739025281886	30.912034272197555	-21.5931555581441	0.6238429978673268
0.6529854536749601	-0.22828444561754896	-0.991995219870376	44.68	4.02	1.09
-0.4291815712973752	-0.02719392495394085	-0.8562742734015734	-3.21	3.62	-3.12
-0.2030503602438907	-0.5917544048956741	-1.0339521172393455	-19.24	1.85	-8.91
0.12417942938399724	-0.4333517479331963	-0.9641151720365291	12.36	4.08	-10.88
-0.2594966259971788	-0.3767810439324108	-1.0530192923605548	7.11	2.95	-9.28
-0.03327153907934308	0.11781760007797262	-1.5646091208377702	1.13	3.23	-11.2
