# Supplementary material for: The classification of skateboarding tricks via transfer learning pipelines
Source: PeerJ Comput Sci. 2021 Aug 18;7:e680. doi: 10.7717/peerj-cs.680 (PMC8384043; doi:10.7717/peerj-cs.680)
Supplement: Supplemental Information 2 [file peerj-cs-07-680-s002.zip › PeerJ-RAWDATA/NFS (22).csv]

0.2783805111872445	-0.2796202213499261	-0.7813584417528879	-10.08	-6.97	-2.59
-0.1664120120375309	0.22365633340219707	-1.6157532074733034	28.32	14.52	-2.88
0.2260286369354599	0.4459268571680611	-1.7059940001523561	-76.05	1.44	-8.15
0.16709691644142827	-0.4915819364979612	-1.0368816858530008	-20.0	-6.74	1.44
-0.167047603597002	-0.3389925095051422	-1.1580897590891222	6.214278226295858	3.296766630181166	27.32602798946841
0.4012914330459294	0.4862286657064365	-1.5118481737678682	-24.661363162983168	-54.03253717527585	30.230996737157742
-0.9871110904173924	-0.13992366288670888	-1.3754046585665356	193.15090067124433	7.910101935185978	20.079589190660556
0.6595067662548849	0.12812821754835024	-1.8971315676805705	-405.23350335261847	-288.9526847925823	-316.1375937883175
-1.2916996931325695	0.5127868667115751	-0.08247214599114239	-136.4988601233412	-496.0944535305529	-477.01634915150663
-1.041434915598638	0.4099145236358107	0.4069734040456311	-399.88423255632574	-170.21343408743186	-544.0780522785874
-1.042116537918082	-0.3739297469862677	-0.3337800926120537	-449.3828229464657	191.57116658800845	-490.2823945110263
-2.012096551501836	0.7454414698376517	-1.7006005189899915	304.2221965420195	-473.2333237522891	-442.4813006420031
-0.8499071687346967	-0.27677583962017144	-1.3475148921206015	-323.3763663774289	-37.60639286277025	5.872086242734393
0.3548240351586134	-0.11877318391883375	-0.7017138393965433	123.85684968258852	-13.792832792894414	53.694241371758444
0.13370335703835368	-0.25901422534079965	-1.8258457447639709	-3.04	-23.92	44.86
-0.3551452063233375	-0.32368572920149696	-1.8364407432982996	-66.08	-28.67	29.23
0.04004239636656798	0.3172260171267172	-0.9000114013851408	-2.06	-23.37	28.57
0.38493049188410106	0.29712936749055346	-0.7960188227045284	-6.09	-3.14	15.12
-0.29369969921627176	-0.10678318552315257	-0.8730149963681764	142.04	14.71	10.16
-0.22437224303601225	0.4974060611516222	-1.3783080546631608	40.42	1.47	11.32
0.26	0.16	-1.24	14.68	-3.4	9.14
-0.02	0.11	-1.32	21.69	2.19	0.92
