# Supplementary material for: The classification of skateboarding tricks via transfer learning pipelines
Source: PeerJ Comput Sci. 2021 Aug 18;7:e680. doi: 10.7717/peerj-cs.680 (PMC8384043; doi:10.7717/peerj-cs.680)
Supplement: Supplemental Information 2 [file peerj-cs-07-680-s002.zip › PeerJ-RAWDATA/NFS (23).csv]

0.06	-0.04	-1.27	-25.64	-0.65	-3.09
0.1	-0.01	-1.26	-41.04	-0.45	-3.29
-0.15	0.02	-1.27	9.28	-0.9	0.04
-0.26	0.0	-1.26	3.33	-5.48	1.36
-0.01	-0.07	-1.25	36.78	-0.12	0.65
-0.08	-0.03	-1.28	-48.71	2.49	-5.43
0.14	-0.05	-1.26	-14.22	-3.81	-2.82
-0.2916133178014901	0.08200318617672607	-1.0340934947373628	11.45	-2.01	-1.61
-0.1293294657629369	0.24028507900344304	-1.7851270441556992	57.63	-4.12	-3.75
1.024011927922501	-0.4402475652059668	-1.3992079037854324	-237.15	-13.2	-32.48
-0.7688799668866114	-0.7405348366560037	-0.4685943695882857	258.18	-507.38	-514.93
-1.3518271276208496	-0.029864914053900887	-0.4286968273207479	-497.77	-175.51	-514.93
-0.6488082575048442	-0.08223998897546424	0.2495803241108248	-532.3657421301343	165.34284634497172	-501.9984802700943
0.09607238343678016	1.6694525412661634	-0.8905914167235187	-56.53836030095543	473.4216861092602	-35.41331946453809
-0.5444174714099709	-1.2709782233889897	-0.35364495563292353	-40.32163179345864	42.97540378805337	-100.50983864749523
0.5294401859818444	0.16078481022477226	-0.475117208112465	91.83036079508251	-29.3773728216328	-18.12509583993407
1.4990184177250394	1.2131449530844756	-2.0848384837486025	-227.8999024125172	20.21315706124741	-93.35427636647356
-1.7685726889263893	-1.6659515368578943	0.015530888820160729	-275.0804693396373	41.06337102962213	-124.24828689182009
0.14058391452229418	0.5435756896173642	-1.4417343561006808	34.036082898755275	-396.3910159153018	-379.9358921970056
0.8921449348655683	0.4831661052385972	-1.1558534709574113	-48.705375952086584	-115.00673549429578	-552.6995245202338
-0.4824158116849165	0.040436770743138895	-1.6701126370147243	-124.0771551695438	-17.365767582821473	-387.0021061456411
-0.5281265095240609	-0.5976733869060216	-1.38436668993569	-44.90436878381009	22.23924390223272	-20.559556573577186
1.004200556283852	-0.13516443870334086	-0.7544143178052006	5.37	10.45	-27.54
0.4401942669081795	-0.2036788463842548	-0.6092693063449185	-12.05	0.48	-33.43
-0.16852426302063153	-0.1805697697975727	-1.1304925453716654	-158.49	8.63	-18.44
0.1860516908959143	0.21559738908707726	-1.258005228327513	-36.49	1.12	-0.54
0.6425605577006195	0.011315775064811351	-1.4079599633748177	-34.95	-18.53	8.39
0.6666852464823603	0.13477204519141994	-1.3040697507492929	6.99	-7.28	10.05
-0.01	0.2	-1.39	-0.78	10.84	9.53
0.0	-0.17	-0.95	6.52	-7.95	6.14
0.17	0.02	-1.5	-11.67	-0.21	8.48
0.16	0.03	-1.29	-2.28	5.99	6.49
