# Supplementary material for: The classification of skateboarding tricks via transfer learning pipelines
Source: PeerJ Comput Sci. 2021 Aug 18;7:e680. doi: 10.7717/peerj-cs.680 (PMC8384043; doi:10.7717/peerj-cs.680)
Supplement: Supplemental Information 2 [file peerj-cs-07-680-s002.zip › PeerJ-RAWDATA/NFS (24).csv]

0.19	-0.01	-1.23	49.97	-1.16	1.94
0.08	0.11	-1.3	-6.6	-4.86	-2.19
0.17	0.02	-1.25	-6.23	-1.05	-1.58
0.25466558290078417	0.1603246929594608	-1.2179859113851177	45.84	-6.06	0.78
-0.6593163295683238	0.4066212328106205	-1.7558874188133111	139.39	-3.95	1.53
0.2763666400613769	-0.3635552079926068	-1.3806826534917125	28.2	-112.39	-65.19
-2.053987354048699	0.8137913811813515	-1.5594435262105422	-144.4	-507.38	-514.93
-1.2178264410148134	0.5039887197584797	-0.23895050255569175	-450.98	-119.55	-514.93
-0.4582058698538671	-0.2319866281604479	-0.3733734491004255	-432.2158618521938	263.33175373229363	-497.3736827603048
1.1254795552019052	0.7706202440666491	1.7620480791964774	462.35486805582093	336.966187607169	-540.8580353929151
0.8110922035868826	0.1012074039744743	-1.5581549858937385	204.14914500708736	-63.764268703962315	44.025042578531675
-0.10714956324209612	0.3368626371403288	-0.9971332406930188	-422.6452595336592	-31.961337605707087	-69.44211927510766
-0.2795876182673924	-0.2069895608394221	-1.3544846509413282	-150.60674464475167	74.32818569305971	11.675995651023335
0.4526595193947127	-0.14381181770110218	-1.317084253866854	-8.67071316565996	-41.088928342685215	6.4930984746912825
-0.4424527497126481	0.6979763057493003	-0.9347716357710434	-12.375775934042835	26.498436035810904	43.89043529443193
0.028194374283995238	0.368405951567666	-1.6149536343934543	-20.143943199459006	23.60872231764805	33.318568341453386
-0.29062623770283197	0.5045348438271439	-1.0666534361930489	7.389649567617051	21.049139549167567	10.511787622150747
0.0036824994154401602	0.3244834302669673	-1.5010643933554773	-103.56580046576728	-55.537627885825	18.788518548112
0.4691068111948955	0.6920813517915798	-1.6949668466514054	59.37	-42.73	40.1
0.3727002115512185	0.2248710601779644	-1.501256287833194	41.14	-18.57	23.64
