# Supplementary material for: The classification of skateboarding tricks via transfer learning pipelines
Source: PeerJ Comput Sci. 2021 Aug 18;7:e680. doi: 10.7717/peerj-cs.680 (PMC8384043; doi:10.7717/peerj-cs.680)
Supplement: Supplemental Information 2 [file peerj-cs-07-680-s002.zip › PeerJ-RAWDATA/NFS (25).csv]

0.11	-0.05	-1.26	1.75	-0.82	-1.6
0.04	-0.05	-1.28	-13.79	-1.11	-2.74
0.12	-0.03	-1.27	-14.58	-2.57	-1.49
0.07	-0.01	-1.27	-49.64	-1.02	-1.96
0.16	0.03	-1.26	13.95	-3.29	-0.22
-0.38	0.11	-1.27	-53.65	-3.61	-2.16
0.06	0.02	-1.26	-50.54	-1.89	0.95
-0.27876811932160905	-0.26046316625554194	-1.108664798326997	14.29	-7.05	4.72
0.4134968300372982	-0.3812497828692361	-1.201919155117015	32.59	-5.28	4.05
0.014885415902530159	0.12280978032557892	-1.6365681621829795	-17.15	-2.25	-2.74
-0.5448838548714701	-0.20594191557791275	-1.712673500076586	146.2	-2.65	-1.99
-0.09052503617655387	0.5527107753070403	-1.7252221633969484	-164.06	-270.42	-347.9
-1.7541993274081409	0.4328635625526054	-0.9471334726115022	-170.08324969860192	-416.6697976561909	-560.7689109357054
-0.7030308730156557	0.007958990862838189	-0.057698139385635276	-542.3656714124259	33.17926708768913	-532.0157853175059
-0.7440225211170234	-0.02836092499918672	-0.19451877904992554	-463.47875281149436	420.11741082227235	-552.6595145540862
-1.51301276684457	0.6120282969755437	-2.0567629284689564	503.044662135474	-65.52399549768417	-554.9966002863962
1.177185262510867	-1.8553235167778517	-0.061474400175175525	-56.52961865799089	-85.47127986740499	-97.98384785254076
-0.2480138295924663	0.02729180668791606	0.06627305589761939	-158.28279012879352	-17.08379655558266	20.830264063497538
0.2239194865729128	0.19792722977176064	-1.1625571105631685	-34.23567824981241	-9.289878612158617	23.55234877270757
-0.054707743582205176	-0.4195621335307666	-1.1466938521304997	67.82590612428001	17.94749386863964	23.059251793783965
0.054262216447464866	-0.5548218560856754	-0.6958615309198231	-47.64215842812364	-43.50609776830828	-0.08249669136912985
0.5169579615582083	-0.16764584641668862	-0.8537792817389184	-9.023637413319467	-28.182769461484547	11.042971252814267
-0.23853104162666044	0.2254114238321932	-1.6879201370265633	-2.17	-8.86	-15.99
0.2485748717098792	-0.4269668894735657	-1.0629084726797635	-4.0	3.36	-11.87
0.08230104766558334	0.2150655915261844	-1.6372742243265577	-98.83	-2.38	-20.44
0.27155148275528684	0.035749699175753914	-1.3286601665864797	-158.98	-7.02	-21.83
-0.4106173004671205	0.03083823430731275	-1.465405690246001	-134.55	-0.24	-4.19
-0.3329885802482517	0.4805311797915474	-0.9187209551999242	-43.77	-2.21	-4.24
0.04	0.19	-1.26	43.43	16.2	-8.39
0.11	0.15	-1.24	24.84	0.11	1.41
0.09	0.04	-1.25	86.91	-0.93	4.17
0.14	0.01	-1.26	24.44	-0.39	0.42
