# Supplementary material for: The classification of skateboarding tricks via transfer learning pipelines
Source: PeerJ Comput Sci. 2021 Aug 18;7:e680. doi: 10.7717/peerj-cs.680 (PMC8384043; doi:10.7717/peerj-cs.680)
Supplement: Supplemental Information 2 [file peerj-cs-07-680-s002.zip › PeerJ-RAWDATA/NFS (26).csv]

-0.04	0.06	-1.27	3.39	1.96	-0.85
0.37	-0.02	-1.26	20.64	-5.6	1.14
0.39	-0.1	-1.34	19.84	-5.8	0.49
-0.04	0.05	-1.27	68.97	-1.48	3.26
0.18	-0.01	-1.26	-67.12	-1.96	-2.09
-0.17670123659395445	-0.32919457460224605	-0.9753792020670092	31.29	-1.55	1.35
0.05267988355920938	0.13929558634578582	-1.154544062016531	35.51	-0.76	-3.31
0.026969313703221226	-0.3707937915910176	-1.4218651374918454	90.39	-30.77	-23.72
-1.8172653533264584	1.0139508849465328	-0.2255707101867168	-122.4	-507.38	-514.93
-0.24027683033811864	-0.18936129070771215	-0.06372293782588823	-497.77	-36.88	-514.93
-0.8272346270872205	-0.3140621213209823	-0.6932669432111409	-517.6219457252583	248.92003911001518	-544.5059479882232
-0.26092046896385795	-0.08186430426483794	-0.509625299518532	-466.6614129473511	486.1873785217247	-540.9800800469231
2.1506059956073296	1.886054193956876	-2.1302578274327417	-469.0637913167779	-107.07905196208412	-307.2001829568557
0.4360341758835162	-1.3013341223493058	0.7190387860672943	-247.46403600313567	-104.3856874086692	-91.98346351366894
-0.3607042121925579	0.02257387881196476	-0.925989005183715	154.67801469833705	111.12226594799878	81.54035827261981
0.6055303481572016	-0.22207826924873109	-1.2801366632115367	-233.60904711681417	-75.81042573605	-90.27945229890815
-0.26663890231764353	-0.2896204280825177	-1.2219221362345172	-95.75080646821849	-3.0547282457670337	-28.97105508746936
0.4792054835750267	-0.245679381607033	-0.7140385402085494	0.9691017267291056	8.982524184379347	-2.3740954376510657
-0.04418351737032186	0.2122053213081386	-1.0498216575931207	47.65608822745757	21.576005610610686	2.3287685520583303
0.2080875399666444	-0.016415148224636442	-1.2664405771215792	12.791181683604634	-34.38515600058301	-5.233737299019948
0.4826781810494271	-0.26733922444322783	-1.4506674923706324	44.68	4.02	1.09
0.0805982685005771	0.19396702691419945	-1.0466241175648352	-3.21	3.62	-3.12
-0.21148311599860584	0.09444264570943704	-1.2395679700156883	-19.24	1.85	-8.91
-0.3473776422383677	-0.30792794873365403	-1.1282115094024052	12.36	4.08	-10.88
0.008532343159766781	0.14407415731105533	-1.0605453838795518	7.11	2.95	-9.28
0.361982382262794	0.12128054135572715	-1.3766472335364346	1.13	3.23	-11.2
