# Supplementary material for: The classification of skateboarding tricks via transfer learning pipelines
Source: PeerJ Comput Sci. 2021 Aug 18;7:e680. doi: 10.7717/peerj-cs.680 (PMC8384043; doi:10.7717/peerj-cs.680)
Supplement: Supplemental Information 2 [file peerj-cs-07-680-s002.zip › PeerJ-RAWDATA/NFS (27).csv]

0.07007913216212769	-0.26695456338358337	-1.1541355724949798	-10.08	-6.97	-2.59
-0.2959240883930878	0.0374071384242628	-1.3784649694333118	28.32	14.52	-2.88
-0.122842320176664	-0.2699191228473208	-1.5614405057835967	-76.05	1.44	-8.15
0.056322908689271076	0.29676702869286936	-1.4648303993530414	-20.0	-6.74	1.44
0.056153958404404465	0.33835474824809986	-1.3105552491383532	-13.978439536880511	-15.933819188790872	-23.010914268609163
0.2363713599853531	0.1375347470201756	-1.2249800835020783	27.718014852938342	-21.268174636559262	-25.00720300472864
-0.5713883249444506	-0.20689151524728805	-1.3869748473697932	139.99920865264878	-41.773639261459714	35.112130108957906
1.3462685765197018	0.2730061206538321	-2.230350053806218	-405.2733198556357	-314.1858478767727	-348.01578694722764
-1.1618457572044074	0.024642069046223986	-0.3046714541970781	-69.53614557412222	-486.3050665143627	-539.5663278720504
-0.7091800832282656	0.009993763236906974	0.3980028606727576	-330.19066416990785	-169.74654199821174	-518.6620183897181
-0.7203211761794813	0.08870662133129306	-0.18101021463971528	-471.1812555605207	149.61058732623368	-487.7221332323786
-2.129799688241804	0.3576623415437281	-1.8368386412695548	316.05755582072777	-531.0216656594794	-396.5416313269205
-0.4958632733484255	0.04973546621635619	-1.5605801889547153	-339.4606116241475	-0.7586290526248192	1.6060240542646174
0.3604653632116992	0.05460536137376778	-1.3482640973639624	90.36290434240058	-27.829359444901513	40.906714516377356
0.7960379250223115	-0.16250202140823933	-1.9406016500075225	-3.04	-23.92	44.86
0.27015041851852417	-0.0821552355581707	-1.79824089177272	-66.08	-28.67	29.23
0.6102221523980426	-0.0851976530077051	-1.4254770441916225	-2.06	-23.37	28.57
0.6651313317706256	0.32306147472263297	-0.86082317898095	-6.09	-3.14	15.12
0.12685256343139556	0.32320330346685056	-1.4069023811067631	142.04	14.71	10.16
-0.057531248615216975	0.21418465865536293	-1.4611729553386834	40.42	1.47	11.32
0.26	0.16	-1.24	14.68	-3.4	9.14
-0.02	0.11	-1.32	21.69	2.19	0.92
