# Supplementary material for: The classification of skateboarding tricks via transfer learning pipelines
Source: PeerJ Comput Sci. 2021 Aug 18;7:e680. doi: 10.7717/peerj-cs.680 (PMC8384043; doi:10.7717/peerj-cs.680)
Supplement: Supplemental Information 2 [file peerj-cs-07-680-s002.zip › PeerJ-RAWDATA/NFS (28).csv]

0.06	-0.04	-1.27	-25.64	-0.65	-3.09
0.1	-0.01	-1.26	-41.04	-0.45	-3.29
-0.15	0.02	-1.27	9.28	-0.9	0.04
-0.26	0.0	-1.26	3.33	-5.48	1.36
-0.01	-0.07	-1.25	36.78	-0.12	0.65
-0.08	-0.03	-1.28	-48.71	2.49	-5.43
0.14	-0.05	-1.26	-14.22	-3.81	-2.82
-0.05775259618523702	0.24593500129381035	-1.0277242270076905	11.45	-2.01	-1.61
-0.32973728111193146	-0.12005434628295535	-1.5091270734268944	57.63	-4.12	-3.75
0.7794088678570075	-0.5588495159828283	-1.3968954158150029	-237.15	-13.2	-32.48
-0.9732499343450468	-0.4679638375749794	-0.5036994719292072	258.18	-507.38	-514.93
-0.8605517359423649	-0.13856147947779235	-0.7380809353015306	-497.77	-175.51	-514.93
-0.4186946322941071	-0.03461164724599662	-0.4230693646682421	-473.26255229691725	216.5526772477491	-527.4105128444961
0.6103278558748001	1.8555557404627132	-1.0501373617427818	-44.00251043304912	493.11727788613535	-67.13458703643118
-0.31925280402917283	-1.6237739456902516	-0.495736520133671	-67.13962797721425	-12.653653952492869	-59.22971169180738
0.3824332472910604	-0.3464994027919782	-0.8420639114677836	66.96800003021346	-24.867689488612896	-50.70443660390008
1.2049145133149612	1.3508312192436227	-1.739104915727565	-261.108246267335	-46.30511266914442	-86.13208734954128
-1.7770911709070514	-2.288420077384399	0.16087125657270854	-262.799761318493	-26.435511365092978	-101.20805230503711
0.4428733083643605	0.6596104725983912	-1.5841906338951697	-5.710628884938947	-366.81792776469183	-420.7113261857807
0.2611184819201027	0.8094586015523988	-0.6239413251222272	-79.78142441349641	-118.12236128242948	-491.24563599204635
-1.1544524819716122	0.08881804338723814	-1.8614578273764224	-102.31534090248041	-29.647374245559586	-422.0063811543855
-0.3978591858728502	-0.484216260714638	-1.077456195439897	-48.56378712219865	-43.030075075998866	-4.659113393852807
0.559760476762558	0.02574412688932154	-1.0821244402474726	5.37	10.45	-27.54
0.13383241982525865	-0.2928957670684376	-1.000326485232513	-12.05	0.48	-33.43
0.2618799014965511	0.4441296316097564	-1.1442804644083795	-158.49	8.63	-18.44
-0.28012423616067395	0.09639296770684637	-1.1127254696330449	-36.49	1.12	-0.54
0.28478832610474725	0.08817513968200412	-0.7630425827981079	-34.95	-18.53	8.39
0.054294638606326	0.2569260790098462	-0.9374035127694124	6.99	-7.28	10.05
-0.01	0.2	-1.39	-0.78	10.84	9.53
0.0	-0.17	-0.95	6.52	-7.95	6.14
0.17	0.02	-1.5	-11.67	-0.21	8.48
0.16	0.03	-1.29	-2.28	5.99	6.49
