# Supplementary material for: The classification of skateboarding tricks via transfer learning pipelines
Source: PeerJ Comput Sci. 2021 Aug 18;7:e680. doi: 10.7717/peerj-cs.680 (PMC8384043; doi:10.7717/peerj-cs.680)
Supplement: Supplemental Information 2 [file peerj-cs-07-680-s002.zip › PeerJ-RAWDATA/NFS (29).csv]

0.19	-0.01	-1.23	49.97	-1.16	1.94
0.08	0.11	-1.3	-6.6	-4.86	-2.19
0.17	0.02	-1.25	-6.23	-1.05	-1.58
-0.057156692941665525	-0.05030109809056976	-1.1738034372000916	45.84	-6.06	0.78
0.05511707622712075	0.11070841609950398	-1.4811433392736344	139.39	-3.95	1.53
0.5467986204081648	0.0548249758539061	-1.856384468311215	28.2	-112.39	-65.19
-1.8696597568651967	0.9940200945570822	-1.7762454320244612	-144.4	-507.38	-514.93
-0.9039800189095496	0.4103325333812564	-0.6695788534586814	-450.98	-119.55	-514.93
-0.9801886286758812	-0.12755806323480118	-0.07546720247102329	-465.4869938656041	338.53802029840716	-501.0604739814077
1.01806605842884	0.8652047503720619	1.834375814443444	487.3789241528162	278.8859406780802	-491.56464593374426
1.4083471468308626	0.19510960197334185	-1.7368308115984132	179.46869037783134	-46.97186576086311	-13.914398576485114
-0.5145872246262999	0.19354453356422374	-1.2882057382061622	-447.4038425036162	7.607181010244203	-24.896294640091625
-0.6156969621299769	0.02060366937370681	-0.986586946858478	-120.96281221533924	34.102976606563566	-9.486977327757998
0.2118549951764193	0.18811605983885732	-1.1778443999987709	-13.333322268126592	-29.505007142297753	26.16952714259864
-0.4021335220548371	0.3260684903078615	-1.4167111398176435	-22.131352810380825	0.05284984947853921	7.1192565677192965
0.27329920342336456	0.11272721024535147	-1.3950753854484592	11.368450777821186	7.603531843041106	-8.124927655356862
0.0784183164895122	0.4181387088806717	-1.2621156298400122	-20.01384977692132	-35.112578148715	38.43611427571263
0.164303969758091	0.4354301624180173	-1.4951259740904679	-54.29857561915125	-68.05040025926765	18.08494796430014
0.12023246499611888	0.7489023449723635	-1.3438242247809558	59.37	-42.73	40.1
-0.1751167291276184	0.030983447000819838	-1.2668930464936006	41.14	-18.57	23.64
