# Supplementary material for: The classification of skateboarding tricks via transfer learning pipelines
Source: PeerJ Comput Sci. 2021 Aug 18;7:e680. doi: 10.7717/peerj-cs.680 (PMC8384043; doi:10.7717/peerj-cs.680)
Supplement: Supplemental Information 2 [file peerj-cs-07-680-s002.zip › PeerJ-RAWDATA/NFS (3).csv]

ax	ay	az	ga	gy	gz
0	0	0	0	0	0
0.1	-0.14	-1.26	-1.87	0.1	-2.04
0.11	-0.13	-1.25	-2.64	-0.25	-2.15
0.09	-0.13	-1.27	1.16	-0.15	-1.49
0.1	-0.14	-1.27	2.09	-0.61	-1.84
0.1	-0.14	-1.27	1.26	-0.33	-1.4
0.11	-0.14	-1.25	1.45	-0.86	-1.37
0.09	-0.13	-1.26	1.72	-0.35	-1.69
0.1	-0.14	-1.26	0.21	-0.57	-1.66
0.1	-0.13	-1.26	-2.25	-0.5	-1.84
0.09	-0.13	-1.26	-1.62	-0.67	-1.66
0.1	-0.13	-1.27	-5.09	-0.42	-1.92
0.1	-0.13	-1.26	-2.25	-0.5	-1.81
0.1	-0.12	-1.26	-0.31	-0.45	-1.43
0.1	-0.12	-1.26	-2.19	-0.85	-1.67
0.1	-0.12	-1.26	-2.29	-0.94	-1.84
0.11	-0.11	-1.26	-26.38	-1.35	-2.9
0.1	-0.07	-1.26	-34.19	-1.34	-3.83
0.06	-0.04	-1.27	-25.64	-0.65	-3.09
0.1	-0.01	-1.26	-41.04	-0.45	-3.29
-0.15	0.02	-1.27	9.28	-0.9	0.04
-0.26	0	-1.26	3.33	-5.48	1.36
-0.01	-0.07	-1.25	36.78	-0.12	0.65
-0.08	-0.03	-1.28	-48.71	2.49	-5.43
0.14	-0.05	-1.26	-14.22	-3.81	-2.82
0.02	0	-1.28	11.45	-2.01	-1.61
-0.13	0.08	-1.3	57.63	-4.12	-3.75
0.79	-0.49	-1.18	-237.15	-13.2	-32.48
-0.92	-0.4	-0.28	258.18	-507.38	-514.93
-0.87	0.11	-0.84	-497.77	-175.51	-514.93
-0.46	-0.02	-0.13	-497.77	197.96	-514.93
0.59	2	-1.33	-14.77	493.15	-67.03
-0.25	-1.72	-0.77	-70.2	14.52	-85.66
0.55	-0.17	-0.93	56.79	-2.42	-33.49
1.05	1.08	-1.86	-267.38	-19.74	-59.48
-2	-2	0.01	-257.97	-6.15	-99.99
0.46	0.92	-1.43	-8.13	-363.92	-404.16
0.42	0.57	-0.9	-88.69	-140.16	-514.93
-0.91	-0.13	-2	-92.55	-47.58	-425.2
-0.24	-0.44	-1	-61.41	-19.95	-27.4
0.55	-0.27	-1.16	5.37	10.45	-27.54
0.09	-0.28	-1.07	-12.05	0.48	-33.43
0.02	0.15	-1.39	-158.49	8.63	-18.44
-0.1	-0.07	-1.39	-36.49	1.12	-0.54
0.18	0.06	-0.99	-34.95	-18.53	8.39
0.21	0.13	-1.12	6.99	-7.28	10.05
-0.01	0.2	-1.39	-0.78	10.84	9.53
0	-0.17	-0.95	6.52	-7.95	6.14
0.17	0.02	-1.5	-11.67	-0.21	8.48
0.16	0.03	-1.29	-2.28	5.99	6.49
0.17	-0.1	-1.21	7.52	0.28	8.62
0.1	0.07	-1.31	-12.28	1.3	8.01
0.22	0.02	-1.34	0.52	1.27	7.5
0.24	-0.04	-1.54	11.51	2.95	6.45
0.11	0	-1.27	10.82	-4.8	6.2
0.15	-0.12	-1.33	1.03	-1.4	1.82
0.13	-0.09	-1.14	-0.92	-6.13	2.31
0.16	-0.02	-1.22	37.39	-6.99	2.43
0.14	-0.02	-1.32	15.87	-2.62	-2.44
0.18	-0.05	-1.33	-5.76	0.68	-7.81
0.17	-0.04	-1.27	8.42	-4.1	-3.57
