# Supplementary material for: The classification of skateboarding tricks via transfer learning pipelines
Source: PeerJ Comput Sci. 2021 Aug 18;7:e680. doi: 10.7717/peerj-cs.680 (PMC8384043; doi:10.7717/peerj-cs.680)
Supplement: Supplemental Information 2 [file peerj-cs-07-680-s002.zip › PeerJ-RAWDATA/NFS (4).csv]

ax	ay	az	ga	gy	gz
0	0	0	0	0	0
0.1	0	-1.27	2.3	-0.62	-0.61
0.09	0	-1.26	0.49	0.25	-0.57
0.1	0	-1.28	5.51	0.13	-0.71
0.1	-0.01	-1.27	7.72	-0.06	-0.62
0.1	-0.01	-1.26	4.73	-0.64	-0.61
0.1	-0.01	-1.27	1.97	-0.24	-0.94
0.1	-0.02	-1.26	8.13	-0.12	-0.64
0.11	-0.02	-1.27	4	-0.83	-0.97
0.1	-0.02	-1.27	-4.08	-1	-1.26
0.11	-0.02	-1.28	-6.08	-1.08	-1.51
0.09	-0.02	-1.26	-3.36	-0.53	-0.59
0.09	-0.01	-1.26	-0.14	-0.97	-0.88
0.09	-0.01	-1.26	-2.38	-1.02	-0.82
0.11	-0.01	-1.27	-8.63	-0.8	-0.97
0.1	0.01	-1.27	-4.26	-0.38	-0.56
0.1	0.01	-1.26	0.36	-0.3	-0.71
0.08	0.01	-1.26	-15.15	-0.82	-0.62
0.12	0.04	-1.25	-16.03	-0.59	-1.75
0.11	0.04	-1.26	6.61	0.07	-0.12
0.11	0.03	-1.27	12.71	1.18	0.13
0.13	-0.02	-1.29	16.3	-0.97	1.26
0.19	-0.01	-1.23	49.97	-1.16	1.94
0.08	0.11	-1.3	-6.6	-4.86	-2.19
0.17	0.02	-1.25	-6.23	-1.05	-1.58
-0.08	0.03	-1.29	45.84	-6.06	0.78
-0.24	0.02	-1.3	139.39	-3.95	1.53
0.56	0.01	-1.57	28.2	-112.39	-65.19
-1.9	1.14	-2	-144.4	-507.38	-514.93
-0.79	0.12	-0.42	-450.98	-119.55	-514.93
-0.7	0	-0.12	-461.19	308.75	-514.93
0.93	1	2	502.76	306.19	-514.93
1.2	0.08	-1.44	202.7	-17.28	9.91
-0.24	-0.09	-1.4	-420.78	-8.62	-27.11
-0.54	0.14	-1.24	-102.6	50.42	-36.27
0.36	0.27	-1.3	8.47	-14.5	20.34
-0.33	0.33	-1.36	-5.07	-12.12	13.56
0.33	0.41	-1.21	29.63	1.61	15.41
0.16	0.22	-1.39	-15.88	-20.61	25.53
0.16	0.37	-1.23	-69.62	-47.16	34.6
0.23	0.45	-1.31	59.37	-42.73	40.1
-0.07	0.33	-1.11	41.14	-18.57	23.64
-0.06	0.43	-1.07	18.97	-5.08	15.87
0.09	0.43	-1.02	85.75	-6.01	19.53
0.14	0.26	-1.2	18.04	-1.38	14.02
0.4	-1.15	-2	48.32	60.16	-8.67
0.01	0	-1.69	-151.24	-18.47	0.34
-0.19	0.7	-0.62	-167.85	9.55	-12.57
0.08	0.45	-1.09	167.45	1.85	6.1
0.25	0.1	-1.53	108.58	-3.87	6.08
0.06	0.29	-1.25	-54.06	-12.67	1.36
0.11	0.41	-1.25	-58.37	-11.67	0.22
0.15	-0.16	-1.26	0.87	-1.58	-9.28
0.22	-0.17	-1.25	-3.19	-1.89	-8.04
0.16	-0.18	-1.26	-4.2	-0.71	-3.12
0.09	-0.16	-1.25	-5.5	0.62	-3.84
-0.02	-0.18	-1.27	-7.79	-0.13	-6.61
0.06	-0.18	-1.25	-7.48	-2.56	-11.96
0.14	-0.16	-1.24	-5.93	-0.03	-10.56
0.17	-0.13	-1.24	-9.16	-0.99	-9
0.17	-0.12	-1.28	-6.16	-1.02	-7.28
