# Supplementary material for: The classification of skateboarding tricks via transfer learning pipelines
Source: PeerJ Comput Sci. 2021 Aug 18;7:e680. doi: 10.7717/peerj-cs.680 (PMC8384043; doi:10.7717/peerj-cs.680)
Supplement: Supplemental Information 2 [file peerj-cs-07-680-s002.zip › PeerJ-RAWDATA/NFS (5).csv]

ax	ay	az	ga	gy	gz
0	0	0	0	0	0
0.15	-0.03	-1.26	2.61	0.11	-1.86
0.09	-0.04	-1.26	5.4	-0.38	-1.78
0.12	-0.04	-1.27	3.05	-0.93	-1.87
0.08	-0.05	-1.27	3.58	-0.28	-1.8
0.12	-0.04	-1.27	2.58	-0.1	-1.75
0.1	-0.05	-1.28	4.84	-0.61	-1.9
0.13	-0.05	-1.26	1.69	-0.64	-1.43
0.09	-0.05	-1.27	1.13	-0.45	-1.52
0.1	-0.05	-1.26	5.71	0.01	-1.26
0.1	-0.06	-1.27	5.19	-0.48	-1.34
0.1	-0.06	-1.26	1.65	-0.57	-1.9
0.1	-0.07	-1.28	5.72	-0.74	-1.66
0.1	-0.07	-1.27	-4.09	-0.18	-2.18
0.11	-0.06	-1.25	-1.19	-0.51	-1.83
0.11	-0.06	-1.26	-3.19	-1.72	-1.83
0.09	-0.05	-1.27	-4.23	-1.61	-1.72
0.12	-0.04	-1.26	-4.72	-1.55	-1.7
0.11	-0.05	-1.26	1.75	-0.82	-1.6
0.04	-0.05	-1.28	-13.79	-1.11	-2.74
0.12	-0.03	-1.27	-14.58	-2.57	-1.49
0.07	-0.01	-1.27	-49.64	-1.02	-1.96
0.16	0.03	-1.26	13.95	-3.29	-0.22
-0.38	0.11	-1.27	-53.65	-3.61	-2.16
0.06	0.02	-1.26	-50.54	-1.89	0.95
-0.1	0.06	-1.29	14.29	-7.05	4.72
0.13	0.09	-1.25	32.59	-5.28	4.05
0.08	0.07	-1.28	-17.15	-2.25	-2.74
-0.19	-0.01	-1.28	146.2	-2.65	-1.99
0.29	0.17	-1.8	-164.06	-270.42	-347.9
-1.5	0.24	-0.8	-168.78	-464.73	-514.93
-0.83	0.07	-0.35	-497.77	57.09	-514.93
-0.88	-0.03	-0.39	-474.89	392.11	-514.93
-2	0.54	-2	502.76	-79.77	-514.93
0.75	-1.53	0.34	-79.87	-131.52	-119.51
-0.25	-0.21	-0.43	-154.51	-8.64	1.17
0.17	-0.18	-0.72	-5.71	-16.83	7.68
-0.15	-0.46	-0.86	90.3	17.33	3.29
0.14	-0.58	-0.67	-58.78	-29.35	-32.16
0.26	-0.41	-0.91	0.97	-4.3	-18.42
0.07	-0.07	-1.58	-2.17	-8.86	-15.99
0.19	-0.11	-1.26	-4	3.36	-11.87
-0.01	-0.09	-1.27	-98.83	-2.38	-20.44
0.26	0.22	-1.32	-158.98	-7.02	-21.83
-0.07	0.07	-1.26	-134.55	-0.24	-4.19
-0.07	0.1	-1.3	-43.77	-2.21	-4.24
0.04	0.19	-1.26	43.43	16.2	-8.39
0.11	0.15	-1.24	24.84	0.11	1.41
0.09	0.04	-1.25	86.91	-0.93	4.17
0.14	0.01	-1.26	24.44	-0.39	0.42
0.16	0.01	-1.25	14.79	-0.24	0.57
0.06	0	-1.27	-3.07	0.45	-0.82
0.11	0	-1.26	-4.83	-0.27	-1.03
0.11	0.01	-1.27	-39.51	-0.79	-3.4
0.1	0.05	-1.25	-29.68	-0.93	-2.47
0.07	0.07	-1.26	-1.73	-0.13	-0.61
0.11	0.06	-1.25	6.24	-0.38	0.02
0.11	0.06	-1.26	0.9	-0.76	-0.57
0.1	0.06	-1.26	17.49	-0.18	0.88
0.09	0.04	-1.25	20.74	-0.51	0.98
0.18	-0.05	-1.33	-5.76	0.68	-7.81
