# Supplementary material for: The classification of skateboarding tricks via transfer learning pipelines
Source: PeerJ Comput Sci. 2021 Aug 18;7:e680. doi: 10.7717/peerj-cs.680 (PMC8384043; doi:10.7717/peerj-cs.680)
Supplement: Supplemental Information 2 [file peerj-cs-07-680-s002.zip › PeerJ-RAWDATA/NFS (6).csv]

0.0	0.0	0.0	0.0	0.0	0.0
0.1	-0.1	-1.27	6.88	-0.12	-1.22
0.09	-0.1	-1.26	1.4	0.01	-1.87
0.1	-0.1	-1.27	-0.72	-0.09	-1.73
0.1	-0.1	-1.26	-3.39	-0.45	-1.69
0.11	-0.09	-1.26	-4.55	-0.7	-1.72
0.11	-0.09	-1.27	-4.06	-0.97	-1.58
0.1	-0.08	-1.26	-6.0	-0.76	-1.48
0.1	-0.08	-1.26	-5.1	-0.97	-1.22
0.1	-0.07	-1.25	-9.1	-1.16	-1.14
0.1	-0.07	-1.26	-8.89	-0.64	-1.35
0.1	-0.06	-1.26	-4.28	-0.36	-0.82
0.11	-0.05	-1.27	-14.69	-0.88	-1.52
0.09	-0.04	-1.26	-22.92	-0.16	-1.63
0.1	-0.01	-1.26	-10.97	-0.21	-0.97
0.09	-0.01	-1.26	17.71	-0.97	0.54
0.11	-0.04	-1.27	19.77	-2.25	1.1
0.09	-0.05	-1.27	7.86	-1.46	0.05
0.12	-0.06	-1.26	-20.68	-1.49	-1.96
0.11	0.0	-1.27	-76.9	0.33	-4.16
-0.04	0.06	-1.27	3.39	1.96	-0.85
0.37	-0.02	-1.26	20.64	-5.6	1.14
0.39	-0.1	-1.34	19.84	-5.8	0.49
-0.04	0.05	-1.27	68.97	-1.48	3.26
0.18	-0.01	-1.26	-67.12	-1.96	-2.09
0.022412264152944956	0.36699261613484174	-0.9595843952675112	31.29	-1.55	1.35
0.3593230361289077	-0.11636535004448156	-1.1403818736920126	35.51	-0.76	-3.31
0.4131708305337211	0.27113458576470084	-1.1208104219301123	90.39	-30.77	-23.72
-1.3697325317441051	0.7734225600824199	-0.0887438960290679	-122.4	-507.38	-514.93
-0.7308015110575712	0.2728735797952595	0.30316742575629846	-497.77	-36.88	-514.93
-0.38609373623536225	-0.2769841139766658	-0.1031747671404235	-509.65895576876113	233.37237464585388	-518.3753886289841
-0.30346646197145244	-0.2646518677525693	-0.34938502505583235	-463.10693421144794	514.1492121822794	-501.9681383382779
1.5410440833836119	1.9970310195852836	-1.6254182187692923	-479.625474528131	-83.95164237666113	-278.2284884616738
0.8137897077304889	-1.6751175390657997	1.0879905493044362	-192.0799322735512	-155.39029132100754	-145.01201961535716
-0.37295452302192544	0.025851495312835926	-0.9035579284229635	138.5115604623805	66.84131982814294	47.43227382642798
0.32803431808103	-0.4455085458947974	-1.8196262427363616	-160.62947344412765	-25.79037783729695	-89.63556764943812
-0.021645785882614288	0.15822864987334645	-1.3752586084542988	-129.75845886511257	-67.9938436587695	-44.982363759875554
0.6702947808410004	-0.4191786422044428	-0.7819197981972558	-9.573165721396402	-17.996804833764738	-50.32864736768358
-0.15446829680839533	0.011859855102548243	-1.128591952304296	54.796807219157444	-37.93321786658811	5.303740833075667
0.2881452624833524	0.1271430857056692	-1.4819739025281886	30.91203427219756	-21.5931555581441	0.6238429978673268
0.6529854536749601	-0.228284445617549	-0.991995219870376	44.68	4.02	1.09
-0.4291815712973752	-0.02719392495394085	-0.8562742734015734	-3.21	3.62	-3.12
-0.2030503602438907	-0.5917544048956741	-1.0339521172393455	-19.24	1.85	-8.91
0.12417942938399726	-0.4333517479331963	-0.964115172036529	12.36	4.08	-10.88
-0.2594966259971788	-0.3767810439324108	-1.0530192923605548	7.11	2.95	-9.28
-0.033271539079343077	0.11781760007797262	-1.56460912083777	1.13	3.23	-11.2
0.24	-0.19	-1.26	41.33	-0.15	-5.9
0.19	-0.11	-1.25	25.11	-0.77	-6.96
0.1	-0.13	-1.27	24.91	-1.78	-7.86
0.12	-0.14	-1.29	28.2	-0.86	-8.21
0.08	-0.18	-1.26	27.54	-3.11	-8.39
0.08	-0.17	-1.24	3.62	0.77	-9.81
0.15	-0.16	-1.26	0.87	-1.58	-9.28
0.22	-0.17	-1.25	-3.19	-1.89	-8.04
0.16	-0.18	-1.26	-4.2	-0.71	-3.12
0.09	-0.16	-1.25	-5.5	0.62	-3.84
-0.02	-0.18	-1.27	-7.79	-0.13	-6.61
0.06	-0.18	-1.25	-7.48	-2.56	-11.96
0.14	-0.16	-1.24	-5.93	-0.03	-10.56
0.17	-0.13	-1.24	-9.16	-0.99	-9.0
0.17	-0.12	-1.28	-6.16	-1.02	-7.28
