# Supplementary material for: The classification of skateboarding tricks via transfer learning pipelines
Source: PeerJ Comput Sci. 2021 Aug 18;7:e680. doi: 10.7717/peerj-cs.680 (PMC8384043; doi:10.7717/peerj-cs.680)
Supplement: Supplemental Information 2 [file peerj-cs-07-680-s002.zip › PeerJ-RAWDATA/NFS (7).csv]

0.0	0.0	0.0	0.0	0.0	0.0
0.09	-0.04	-1.26	3.74	-0.39	-1.03
0.1	-0.04	-1.27	2.23	-0.38	-1.12
0.1	-0.05	-1.27	-0.83	-0.83	-1.49
0.1	-0.05	-1.27	-5.74	-0.82	-1.46
0.1	-0.04	-1.28	-4.26	-0.44	-1.43
0.09	-0.03	-1.27	-2.25	-0.57	-1.19
0.1	-0.03	-1.27	-2.97	-0.45	-1.37
0.1	-0.03	-1.26	-6.09	-0.62	-1.4
0.1	-0.03	-1.27	0.76	-0.7	-0.76
0.1	-0.03	-1.27	1.92	-0.24	-0.74
0.1	-0.02	-1.26	0.0	-0.57	-1.11
0.1	-0.02	-1.26	1.05	-0.65	-1.12
0.1	-0.02	-1.27	3.78	-0.68	-0.51
0.1	-0.03	-1.27	6.5	-0.01	-0.7
0.1	-0.03	-1.27	11.68	-0.15	-0.42
0.11	-0.04	-1.27	10.15	-0.32	-0.56
0.1	-0.05	-1.27	5.57	0.17	-0.85
0.1	-0.06	-1.26	4.96	0.08	-0.97
0.11	-0.06	-1.27	7.34	-0.51	-0.33
0.12	-0.08	-1.27	3.54	-0.97	-0.51
0.09	-0.07	-1.27	-7.55	-0.33	-0.91
0.11	-0.05	-1.26	-3.45	-1.14	-0.48
0.07	-0.05	-1.25	-23.41	-1.02	-1.34
0.13	-0.01	-1.26	-20.0	-0.18	-1.34
-0.26672312527591213	0.21416582766952663	-0.9302176867507304	-8.74	2.48	-1.34
0.27838051118724455	-0.27962022134992615	-0.7813584417528879	-10.08	-6.97	-2.59
-0.1664120120375309	0.22365633340219707	-1.6157532074733034	28.32	14.52	-2.88
0.22602863693545988	0.44592685716806113	-1.705994000152356	-76.05	1.44	-8.15
0.16709691644142827	-0.4915819364979612	-1.0368816858530008	-20.0	-6.74	1.44
-0.167047603597002	-0.3389925095051422	-1.158089759089122	6.214278226295858	3.296766630181166	27.326027989468415
0.4012914330459294	0.48622866570643647	-1.511848173767868	-24.66136316298317	-54.03253717527585	30.23099673715774
-0.9871110904173924	-0.13992366288670888	-1.3754046585665356	193.1509006712443	7.910101935185978	20.079589190660553
0.6595067662548849	0.12812821754835024	-1.8971315676805702	-405.23350335261847	-288.9526847925823	-316.1375937883175
-1.2916996931325695	0.5127868667115751	-0.08247214599114239	-136.4988601233412	-496.0944535305529	-477.0163491515067
-1.041434915598638	0.4099145236358107	0.406973404045631	-399.88423255632574	-170.21343408743184	-544.0780522785874
-1.0421165379180821	-0.3739297469862677	-0.33378009261205366	-449.3828229464657	191.57116658800848	-490.28239451102627
-2.012096551501836	0.7454414698376517	-1.7006005189899915	304.2221965420195	-473.2333237522891	-442.48130064200313
-0.8499071687346967	-0.27677583962017144	-1.3475148921206017	-323.3763663774289	-37.60639286277025	5.872086242734392
0.3548240351586134	-0.11877318391883376	-0.7017138393965433	123.85684968258852	-13.792832792894414	53.69424137175844
0.13370335703835368	-0.25901422534079965	-1.8258457447639707	-3.04	-23.92	44.86
-0.3551452063233375	-0.32368572920149696	-1.8364407432982994	-66.08	-28.67	29.23
0.04004239636656798	0.31722601712671716	-0.9000114013851408	-2.06	-23.37	28.57
0.384930491884101	0.29712936749055346	-0.7960188227045284	-6.09	-3.14	15.12
-0.29369969921627176	-0.10678318552315255	-0.8730149963681764	142.04	14.71	10.16
-0.22437224303601222	0.4974060611516222	-1.3783080546631608	40.42	1.47	11.32
0.26	0.16	-1.24	14.68	-3.4	9.14
-0.02	0.11	-1.32	21.69	2.19	0.92
-0.07	0.11	-1.26	55.37	-1.9	6.63
0.08	0.08	-1.27	42.79	0.91	5.35
0.08	0.03	-1.27	31.11	2.33	1.84
0.09	0.02	-1.25	35.43	4.13	-0.12
0.09	0.0	-1.27	80.85	-1.14	1.99
0.07	-0.08	-1.25	27.28	-1.4	-5.06
-0.06	-0.12	-1.3	-6.06	-0.62	-2.71
0.01	-0.09	-1.27	-9.82	-1.72	-3.81
0.04	-0.08	-1.26	-21.45	0.07	-5.38
0.18	-0.06	-1.26	-10.93	-0.97	-4.39
0.15	-0.06	-1.28	15.03	-0.24	-2.8
0.17	-0.06	-1.27	25.13	1.01	-1.66
0.09	-0.12	-1.27	18.07	-0.56	-2.24
