# Supplementary material for: The classification of skateboarding tricks via transfer learning pipelines
Source: PeerJ Comput Sci. 2021 Aug 18;7:e680. doi: 10.7717/peerj-cs.680 (PMC8384043; doi:10.7717/peerj-cs.680)
Supplement: Supplemental Information 2 [file peerj-cs-07-680-s002.zip › PeerJ-RAWDATA/NFS (9).csv]

0.0	0.0	0.0	0.0	0.0	0.0
0.1	0.0	-1.27	2.3	-0.62	-0.61
0.09	0.0	-1.26	0.49	0.25	-0.57
0.1	0.0	-1.28	5.51	0.13	-0.71
0.1	-0.01	-1.27	7.72	-0.06	-0.62
0.1	-0.01	-1.26	4.73	-0.64	-0.61
0.1	-0.01	-1.27	1.97	-0.24	-0.94
0.1	-0.02	-1.26	8.13	-0.12	-0.64
0.11	-0.02	-1.27	4.0	-0.83	-0.97
0.1	-0.02	-1.27	-4.08	-1.0	-1.26
0.11	-0.02	-1.28	-6.08	-1.08	-1.51
0.09	-0.02	-1.26	-3.36	-0.53	-0.59
0.09	-0.01	-1.26	-0.14	-0.97	-0.88
0.09	-0.01	-1.26	-2.38	-1.02	-0.82
0.11	-0.01	-1.27	-8.63	-0.8	-0.97
0.1	0.01	-1.27	-4.26	-0.38	-0.56
0.1	0.01	-1.26	0.36	-0.3	-0.71
0.08	0.01	-1.26	-15.15	-0.82	-0.62
0.12	0.04	-1.25	-16.03	-0.59	-1.75
0.11	0.04	-1.26	6.61	0.07	-0.12
0.11	0.03	-1.27	12.71	1.18	0.13
0.13	-0.02	-1.29	16.3	-0.97	1.26
0.19	-0.01	-1.23	49.97	-1.16	1.94
0.08	0.11	-1.3	-6.6	-4.86	-2.19
0.17	0.02	-1.25	-6.23	-1.05	-1.58
0.25466558290078417	0.1603246929594608	-1.2179859113851175	45.84	-6.06	0.78
-0.6593163295683238	0.40662123281062046	-1.7558874188133111	139.39	-3.95	1.53
0.2763666400613769	-0.36355520799260677	-1.3806826534917125	28.2	-112.39	-65.19
-2.053987354048699	0.8137913811813515	-1.5594435262105422	-144.4	-507.38	-514.93
-1.2178264410148134	0.5039887197584797	-0.23895050255569178	-450.98	-119.55	-514.93
-0.45820586985386713	-0.2319866281604479	-0.37337344910042547	-432.2158618521938	263.33175373229363	-497.3736827603048
1.1254795552019052	0.7706202440666491	1.7620480791964774	462.35486805582104	336.966187607169	-540.8580353929151
0.8110922035868826	0.1012074039744743	-1.5581549858937385	204.14914500708736	-63.764268703962315	44.02504257853167
-0.10714956324209612	0.3368626371403288	-0.9971332406930187	-422.6452595336592	-31.961337605707087	-69.44211927510766
-0.2795876182673924	-0.2069895608394221	-1.3544846509413282	-150.6067446447517	74.32818569305971	11.675995651023335
0.4526595193947127	-0.14381181770110218	-1.3170842538668541	-8.67071316565996	-41.08892834268522	6.493098474691283
-0.4424527497126481	0.6979763057493003	-0.9347716357710434	-12.375775934042835	26.498436035810904	43.89043529443194
0.028194374283995238	0.36840595156766603	-1.614953634393454	-20.143943199459006	23.608722317648045	33.318568341453386
-0.290626237702832	0.5045348438271439	-1.0666534361930489	7.389649567617051	21.049139549167563	10.511787622150749
0.0036824994154401602	0.32448343026696735	-1.5010643933554773	-103.56580046576727	-55.53762788582501	18.788518548112002
0.4691068111948955	0.6920813517915798	-1.6949668466514054	59.37	-42.73	40.1
0.3727002115512185	0.22487106017796438	-1.5012562878331939	41.14	-18.57	23.64
0.21450498830659054	0.1309782343141465	-1.448063151618596	18.97	-5.08	15.87
0.3089975964414685	0.11639622934833443	-1.430097544877677	85.75	-6.01	19.53
0.3368902197160103	0.46417162139496104	-1.66513956972033	18.04	-1.38	14.02
0.8308359738776682	-1.3229377884410312	-2.3546159569541327	48.32	60.16	-8.67
0.01	0.0	-1.69	-151.24	-18.47	0.34
-0.19	0.7	-0.62	-167.85	9.55	-12.57
0.08	0.45	-1.09	167.45	1.85	6.1
0.25	0.1	-1.53	108.58	-3.87	6.08
0.06	0.29	-1.25	-54.06	-12.67	1.36
0.11	0.41	-1.25	-58.37	-11.67	0.22
0.15	-0.16	-1.26	0.87	-1.58	-9.28
0.22	-0.17	-1.25	-3.19	-1.89	-8.04
0.16	-0.18	-1.26	-4.2	-0.71	-3.12
0.09	-0.16	-1.25	-5.5	0.62	-3.84
-0.02	-0.18	-1.27	-7.79	-0.13	-6.61
0.06	-0.18	-1.25	-7.48	-2.56	-11.96
0.14	-0.16	-1.24	-5.93	-0.03	-10.56
0.17	-0.13	-1.24	-9.16	-0.99	-9.0
0.17	-0.12	-1.28	-6.16	-1.02	-7.28
