# Supplementary material for: The classification of skateboarding tricks via transfer learning pipelines
Source: PeerJ Comput Sci. 2021 Aug 18;7:e680. doi: 10.7717/peerj-cs.680 (PMC8384043; doi:10.7717/peerj-cs.680)
Supplement: Supplemental Information 2 [file peerj-cs-07-680-s002.zip › PeerJ-RAWDATA/OLLIE (1).csv]

ax	ay	az	gx	gy	gz
0	0	0	0	0	0
0.07	0.02	-1.15	-4.28	0.23	-0.73
0.07	0.02	-1.15	14.6	0.6	0.91
0.1	0	-1.15	12.94	0.22	0.72
0.07	-0.01	-1.15	8.62	0.32	-0.22
0.09	-0.02	-1.14	4.95	0.93	-0.33
0.09	-0.02	-1.16	0.04	0.92	-0.51
0.09	-0.02	-1.15	0.2	0.66	-0.39
0.08	-0.02	-1.14	-2.56	0.61	-0.64
0.07	-0.02	-1.15	-9.09	0.63	-1.03
0.09	0	-1.15	-7.93	0.41	-1.2
0.09	0	-1.14	2.48	1.06	-0.51
0.09	-0.01	-1.15	8.74	1.12	0.33
0.08	-0.02	-1.15	3.81	1.28	-0.24
0.08	-0.02	-1.15	4.36	0.58	-0.13
0.09	-0.02	-1.14	0.48	0.55	-0.13
0.06	-0.02	-1.16	-4.48	0.31	-0.82
0.09	-0.01	-1.15	-2.31	0.29	-0.45
0.07	-0.02	-1.16	2.82	0.63	-0.74
0.06	-0.02	-1.16	-30.35	0.54	-3.13
0.12	0.12	-1.14	-34.7	-0.17	-3.4
0.11	0.05	-1.16	-1.28	-2.5	-0.13
0.03	-0.01	-1.14	-22.91	6.02	-4.04
0.06	-0.02	-1.17	64.74	10.61	4.62
0.2	0	-1.16	2.97	0.86	2.22
0.14	0	-1.16	-40.09	-1.01	-2.35
0.17	0.04	-1.14	-2.73	-0.79	-2.18
0.45	0.03	-1.14	-23.98	-1.83	-3.19
0.94	0	-1.28	68.89	0.32	7.91
-2	0.14	-1.32	41.93	-34.52	6.83
-1.59	0.16	0.12	423.56	499.61	72.1
0.51	-0.08	0.37	-199.28	-77.31	-30.84
-0.65	0.44	1.04	298.63	-463.08	-45.58
-0.62	-0.04	-0.22	335.26	-343.83	232.36
-0.22	0.26	0.03	-273.84	-79.36	222.4
-0.93	-0.24	-1.21	-221.99	-25.74	-63.38
0.63	-0.06	-1.25	48.53	-3.07	-18.39
0.12	-0.14	-1.14	1.76	1.59	-0.03
0.13	-0.17	-1.13	19.88	-5.63	-1.49
0.1	-0.07	-1.17	22.62	1.88	3.12
0.08	-0.43	-1.16	-113.98	48.49	5.79
0.06	-0.1	-1.14	-58.68	-0.17	-5.25
0.06	-0.07	-1.16	-26.93	0.66	-2.96
0.1	-0.03	-1.14	-7.95	0.37	-0.82
0.08	-0.04	-1.15	-9.92	0.05	-1.09
0.05	-0.03	-1.16	-7.61	0.02	-0.74
0.06	-0.03	-1.16	-6.76	0.6	-0.99
0.08	0	-1.15	-19	0.23	-1.42
0.07	0.01	-1.16	-10.01	0.45	-1.16
0.09	0.02	-1.14	-0.51	0.72	-0.58
0.08	0.01	-1.15	0.77	0.43	-0.55
0.08	0.01	-1.15	-2.33	0.83	-1.11
0.09	0.01	-1.16	-51.49	0.34	-5.92
0.05	0.07	-1.16	-39.2	-0.03	-2.7
0.09	0.1	-1.17	-14.94	0.89	-2.03
0.15	0.07	-1.15	3.56	0.19	0.57
0.08	0.1	-1.14	6.98	0.93	0.07
0.14	0.1	-1.15	17.59	0.83	1.03
-0.08	0.07	-1.15	10.86	1.96	0.71
0.15	0.06	-1.15	9.69	2.2	1.93
0.13	0.04	-1.14	60.43	3.59	6.58
