# Supplementary material for: The classification of skateboarding tricks via transfer learning pipelines
Source: PeerJ Comput Sci. 2021 Aug 18;7:e680. doi: 10.7717/peerj-cs.680 (PMC8384043; doi:10.7717/peerj-cs.680)
Supplement: Supplemental Information 2 [file peerj-cs-07-680-s002.zip › PeerJ-RAWDATA/OLLIE (10).csv]

0.0	0.0	0.0	0.0	0.0	0.0
0.08	-0.03	-1.14	0.14	0.02	-0.43
0.08	-0.04	-1.13	1.5	-0.08	-0.23
0.08	-0.04	-1.14	2.49	-0.05	-0.19
0.08	-0.05	-1.12	2.08	-0.01	-0.17
0.08	-0.05	-1.13	-0.12	0.12	-0.31
0.08	-0.05	-1.14	-0.09	0.01	-0.41
0.08	-0.05	-1.13	0.87	0.18	-0.43
0.08	-0.05	-1.14	1.15	0.06	-0.25
0.09	-0.06	-1.13	2.66	0.19	-0.08
0.09	-0.06	-1.13	4.63	0.01	-0.05
0.08	-0.07	-1.13	3.36	-0.08	-0.15
0.09	-0.08	-1.13	2.66	0.18	-0.19
0.09	-0.08	-1.13	2.55	0.06	-0.11
0.09	-0.08	-1.12	-0.12	0.1	-0.2
0.09	-0.08	-1.13	-2.43	0.04	-0.54
0.08	-0.08	-1.14	-12.98	-0.08	-1.59
0.08	-0.02	-1.13	-30.62	-0.49	-3.21
0.11	0.03	-1.14	-13.74	-0.27	-1.19
0.14	-0.01	-1.14	7.65	-0.72	-0.51
-0.03	-0.03	-1.14	-5.97	-0.42	-1.18
-0.01	-0.15	-1.15	21.15	0.15	-1.07
0.11	-0.04	-1.14	-20.96	-0.07	-1.68
0.04	-0.03	-1.13	1.76	0.61	-0.17
0.1	-0.02	-1.12	11.88	0.38	1.28
0.6088678223101305	-0.47346286666618864	-1.3261173954479744	39.65	0.77	4.67
0.46461714824180866	-0.27973319584607304	-1.2504147425121834	32.15	3.46	10.64
-2.1272537118840504	-0.20790575031914388	-1.5333416178936896	-18.0	-18.28	2.26
1.5160216183279391	2.2906619497200205	-1.5115655241876005	207.02	499.87	-79.65
0.1299389001840054	0.12217482328664876	2.0530093198079484	176.6	-126.86	16.09
-0.8615180915336815	0.8986090730976548	0.9587304466957893	104.60794992241942	-228.03128035305798	46.664901572132074
-0.5384725310180971	0.28251403581916645	0.11060387142090419	-55.65091438700071	-185.39842161287982	118.94187750030214
2.09980228834728	0.9879635229972065	-0.17874274476559412	-504.8134106170144	-440.29499822921065	-75.81005878230138
0.3846389855361719	-1.0572825965949606	-1.898360456449383	-45.662409950432945	66.97251189220235	-34.882865380543805
0.46657890979504757	-0.46689168731563957	-0.8226436251051807	25.938308642138164	-37.39290953087434	-1.8366941292134897
0.5025445082275611	-0.2875803255262963	-0.8875159473907913	23.04657851689531	-38.93941412345272	-40.24444851327241
-0.012196791333570739	0.002794386633087509	-0.7203908295844247	-18.170766709021212	-0.7106346389181607	-35.91034683985378
-0.13935144524535864	0.2537958675656163	-0.743727672873642	12.222425105876665	3.1867957561237343	-20.816922055617948
0.003703693187230628	-0.10697706788793898	-0.6133290233862291	-1.0794535806701209	-8.174927448375236	13.506012562557737
-0.3567365363913133	-0.197266490249757	-1.0230733321033079	14.00741253171028	42.215766867108904	-5.389285980775457
-0.07499452515906627	-0.5059583839024587	-1.0074678422919416	-27.31	-0.1	-2.67
-0.04	-0.11	-1.14	35.83	-0.04	2.87
0.04	-0.19	-1.11	-1.34	-0.98	-2.58
0.06	-0.17	-1.12	-0.43	0.07	-1.5
0.03	-0.2	-1.11	-2.06	-1.49	-2.9
0.14	-0.15	-1.12	-5.85	-0.02	-1.83
0.05	-0.15	-1.14	-17.37	-0.1	-2.48
0.04	-0.11	-1.15	-8.33	0.02	-2.22
0.08	-0.11	-1.13	8.08	0.01	-1.06
0.1	-0.14	-1.12	5.31	0.07	-0.93
