# Supplementary material for: The classification of skateboarding tricks via transfer learning pipelines
Source: PeerJ Comput Sci. 2021 Aug 18;7:e680. doi: 10.7717/peerj-cs.680 (PMC8384043; doi:10.7717/peerj-cs.680)
Supplement: Supplemental Information 2 [file peerj-cs-07-680-s002.zip › PeerJ-RAWDATA/OLLIE (11).csv]

0.0	0.0	0.0	0.0	0.0	0.0
0.07	0.02	-1.15	-4.28	0.23	-0.73
0.07	0.02	-1.15	14.6	0.6	0.91
0.1	0.0	-1.15	12.94	0.22	0.72
0.07	-0.01	-1.15	8.62	0.32	-0.22
0.09	-0.02	-1.14	4.95	0.93	-0.33
0.09	-0.02	-1.16	0.04	0.92	-0.51
0.09	-0.02	-1.15	0.2	0.66	-0.39
0.08	-0.02	-1.14	-2.56	0.61	-0.64
0.07	-0.02	-1.15	-9.09	0.63	-1.03
0.09	0.0	-1.15	-7.93	0.41	-1.2
0.09	0.0	-1.14	2.48	1.06	-0.51
0.09	-0.01	-1.15	8.74	1.12	0.33
0.08	-0.02	-1.15	3.81	1.28	-0.24
0.08	-0.02	-1.15	4.36	0.58	-0.13
0.09	-0.02	-1.14	0.48	0.55	-0.13
0.06	-0.02	-1.16	-4.48	0.31	-0.82
0.09	-0.01	-1.15	-2.31	0.29	-0.45
0.07	-0.02	-1.16	2.82	0.63	-0.74
0.06	-0.02	-1.16	-30.35	0.54	-3.13
0.12	0.12	-1.14	-34.7	-0.17	-3.4
0.11	0.05	-1.16	-1.28	-2.5	-0.13
0.03	-0.01	-1.14	-22.91	6.02	-4.04
0.06	-0.02	-1.17	64.74	10.61	4.62
0.2	0.0	-1.16	2.97	0.86	2.22
0.37361863770502984	0.008416340574726178	-1.4532987719298707	-40.09	-1.01	-2.35
0.3060239524028475	0.24617774274331541	-1.2552939273023334	-2.73	-0.79	-2.18
0.2546672746251093	0.2068446809853068	-0.9493734651076102	-23.98	-1.83	-3.19
0.7773653914358725	-0.19840114530684716	-1.135657121180591	68.89	0.32	7.91
-1.8740655926121834	-0.03394774692439259	-1.1927301287171395	41.93	-34.52	6.83
-1.5291121610115588	0.39801357061514364	-0.029791774561416823	400.20759847413194	482.70961553364134	72.70034559190968
0.21327087291505442	-0.02114364852263083	0.614281548549918	-190.12309407689355	-99.4858471671184	-46.56034795382763
-0.7958579515725651	0.4244150803631755	1.0653849491562413	306.3667721353113	-484.3227789499031	-19.83264912084978
-0.8712484136472539	-0.15186054201944987	-0.4063962879948677	351.0310847224185	-346.82506294000996	255.5493018248989
-0.287109081111796	0.30446953287042056	-0.013790766034729646	-270.98616985513536	-63.68273392809561	236.92641480632264
-1.029807785541706	-0.09709479340791616	-1.331383114422637	-242.54667069450878	-7.853477071342919	-44.13473071382107
0.5018775113623765	-0.09382324511221957	-1.1175432317134097	36.94401104710454	2.311682646637188	-32.35531575227358
-0.07921369279546625	-0.1735699091346416	-0.8894110729716405	16.277450874202504	19.86479419662707	-12.856731905004589
0.20266847961157436	-0.17375154040400018	-1.2670707612564462	25.26377820323272	-25.147193707816662	26.408883922504952
-0.05726936976630276	0.1133115114730146	-1.1524713226719099	5.605573411784054	20.648132664878755	17.875391108951728
-0.025814169183481853	-0.4024802080366116	-0.9438975647301764	-113.98	48.49	5.79
0.06	-0.1	-1.14	-58.68	-0.17	-5.25
0.06	-0.07	-1.16	-26.93	0.66	-2.96
0.1	-0.03	-1.14	-7.95	0.37	-0.82
0.08	-0.04	-1.15	-9.92	0.05	-1.09
0.05	-0.03	-1.16	-7.61	0.02	-0.74
0.06	-0.03	-1.16	-6.76	0.6	-0.99
0.08	0.0	-1.15	-19.0	0.23	-1.42
0.07	0.01	-1.16	-10.01	0.45	-1.16
0.09	0.02	-1.14	-0.51	0.72	-0.58
0.08	0.01	-1.15	0.77	0.43	-0.55
0.08	0.01	-1.15	-2.33	0.83	-1.11
0.09	0.01	-1.16	-51.49	0.34	-5.92
0.05	0.07	-1.16	-39.2	-0.03	-2.7
0.09	0.1	-1.17	-14.94	0.89	-2.03
0.15	0.07	-1.15	3.56	0.19	0.57
0.08	0.1	-1.14	6.98	0.93	0.07
0.14	0.1	-1.15	17.59	0.83	1.03
-0.08	0.07	-1.15	10.86	1.96	0.71
0.15	0.06	-1.15	9.69	2.2	1.93
0.13	0.04	-1.14	60.43	3.59	6.58
