# Supplementary material for: The classification of skateboarding tricks via transfer learning pipelines
Source: PeerJ Comput Sci. 2021 Aug 18;7:e680. doi: 10.7717/peerj-cs.680 (PMC8384043; doi:10.7717/peerj-cs.680)
Supplement: Supplemental Information 2 [file peerj-cs-07-680-s002.zip › PeerJ-RAWDATA/OLLIE (12).csv]

0.0	0.0	0.0	0.0	0.0	0.0
0.21	0.0	-1.14	-10.5	-0.19	-1.06
0.09	0.01	-1.18	-2.35	0.25	0.83
-0.01	-0.02	-1.16	3.25	-1.4	1.25
-0.04	-0.01	-1.16	12.2	0.86	1.05
0.09	-0.02	-1.16	-5.73	-0.59	-0.56
0.07	-0.01	-1.15	-1.68	0.16	-0.37
0.09	0.0	-1.15	-6.64	0.34	-0.4
0.12	0.0	-1.16	-2.26	0.01	-0.54
0.1	0.0	-1.16	-4.67	0.07	-0.37
0.09	0.0	-1.15	-5.89	-0.31	-0.43
0.07	0.01	-1.14	-3.4	0.24	-0.39
0.09	0.01	-1.14	1.37	-0.16	-0.13
0.11	0.01	-1.16	1.89	-0.08	-0.1
0.14	0.02	-1.14	10.46	-1.06	0.48
-0.03	-0.01	-1.15	12.4	0.45	0.22
0.13	-0.01	-1.14	8.55	1.37	1.31
0.04	-0.03	-1.16	-11.88	-2.56	-0.5
0.12	0.0	-1.13	-40.6	-0.07	-3.73
0.18	0.09	-1.13	-17.01	-1.98	-1.38
0.02	-0.05	-1.14	13.18	4.94	-0.31
-0.07	0.02	-1.13	72.52	4.08	5.08
0.21	-0.05	-1.16	13.69	2.42	-2.45
0.16	-0.05	-1.15	36.58	0.82	0.77
0.17	-0.06	-1.15	40.41	1.72	4.97
-0.33534668023985653	0.20827385375616547	-0.9669310763585673	38.3	2.62	-0.01
0.6600520051449992	-0.19410016547371217	-1.334093754910552	42.56	3.29	16.15
0.18885442455312845	-0.63812162894265	-0.7919860176451674	-6.78	17.09	28.19
-2.2400437657921697	-1.6408937208923684	-1.76995146970319	-73.85	383.66	-150.77
-0.5166771446291318	-0.7116009122782266	2.032310105915265	166.44	498.98	10.51
-1.272183026451673	0.4570201252674486	1.8308936862855076	-47.34998101300577	-414.05001387943497	-0.4640073996505194
-0.5203839871806517	0.16544999851982103	0.6224776294022627	-46.77287670801972	-507.1272758925554	25.13662774292161
0.11096921379643684	-0.13829107242212457	0.4658142032062199	513.0313243578797	-136.28852765337348	225.87889391330833
1.7279851799412738	2.026451125556376	2.270830165077046	518.8531752764884	-515.5347797912158	251.21860225113954
-0.12264492955964228	-0.8123335612942048	-1.4181687724131715	-168.23353745061524	31.84013081055904	32.05765224724856
-0.3955220461724775	0.06337848849301597	-1.2429971236148356	-144.514071044672	10.810402412589424	-21.530911718032968
0.2859558515836055	0.05637229055790022	-1.2845501513246158	88.7468332933033	-20.548311798755723	10.789379655067307
0.36115963159862075	0.06446318563993578	-1.0657484655764435	33.43839141708406	5.453789391284516	17.28625945619985
0.41510087362624093	0.11775328733414514	-1.4013958197591874	41.17229976842664	-34.91291062242195	-7.543650298563729
-0.03131667311709166	0.07640601741306155	-1.329861102393263	52.02401928794315	25.279645560987642	-4.855159031276615
0.29465744821234174	-0.027661493906630696	-1.4383454582120188	59.59	12.88	8.82
0.16	-0.33	-1.06	90.6	8.1	8.94
-0.05	-0.5	-0.9	103.11	22.45	18.88
0.0	-0.62	-0.84	-1.44	31.4	14.07
-0.02	-0.29	-1.26	-96.93	15.66	-6.77
0.16	-0.58	-0.8	-124.52	-11.26	-24.98
