# Supplementary material for: The classification of skateboarding tricks via transfer learning pipelines
Source: PeerJ Comput Sci. 2021 Aug 18;7:e680. doi: 10.7717/peerj-cs.680 (PMC8384043; doi:10.7717/peerj-cs.680)
Supplement: Supplemental Information 2 [file peerj-cs-07-680-s002.zip › PeerJ-RAWDATA/OLLIE (13).csv]

0.0	0.0	0.0	0.0	0.0	0.0
0.09	-0.02	-1.15	1.79	-0.07	-0.03
0.08	-0.01	-1.14	-0.28	0.06	-0.12
0.09	0.0	-1.14	-1.6	-0.08	-0.12
0.08	0.0	-1.15	4.5	0.01	0.46
0.1	-0.01	-1.15	5.95	0.27	0.43
0.07	-0.01	-1.15	2.56	0.03	0.2
0.09	0.0	-1.15	1.15	-0.13	0.17
0.08	0.0	-1.14	3.21	0.1	0.2
0.08	0.0	-1.15	4.22	-0.16	0.37
0.05	-0.02	-1.15	10.6	0.07	0.82
0.09	-0.04	-1.14	5.98	0.51	0.18
0.05	-0.03	-1.15	1.73	-0.46	0.08
0.08	-0.03	-1.14	-5.06	0.06	-0.37
0.02	-0.02	-1.15	-9.18	-0.74	-1.24
0.11	-0.02	-1.14	-4.22	0.62	-0.11
0.12	0.0	-1.12	24.14	2.76	2.32
0.12	-0.01	-1.15	36.69	1.6	2.98
-0.03	-0.01	-1.14	12.43	-0.1	0.81
0.12	-0.13	-1.14	-4.37	-0.42	-1.97
0.15	-0.03	-1.13	-6.25	-0.81	-1.01
0.35	-0.05	-1.14	10.82	-0.25	3.6
0.49	0.04	-1.44	35.24	12.94	17.4
-2.0	-2.0	-2.0	255.59	136.12	-10.92
-1.77	-0.47	2.0	-240.73	499.58	45.74
-0.16310913932833793	-1.3427664687775016	0.6793630479542994	27.73	-108.22	-32.96
-0.25110370538922566	-0.30983475922807535	-0.2244323193312855	120.04	-309.29	-7.57
-0.2547883941501373	0.5958727348781605	0.39838494421488124	35.84	-62.75	45.07
1.9927214802610145	0.012926498731297864	-2.0571529593337567	-379.15	-42.34	-144.64
0.05335242020420461	0.7857971511427759	-0.904082406475514	-81.4	-18.17	-24.98
-0.14855398696701608	0.20328575439156696	-1.193069986873669	-74.92435686507457	-6.347871272801845	-1.8915480841004833
-0.13735238751969714	1.333847771836799	-0.3949577780571969	56.68371998723143	-98.64139656323593	9.938572530013797
-0.1806709453721758	0.07352396338974795	-1.0779956723773276	14.99762194807503	-1.0157310379767104	5.640575692034394
0.23390096505527744	-0.05614500328880956	-1.1422962334087785	-5.07976293205212	27.265358726311224	3.849469301549308
0.2204614417989479	0.31330614486156116	-1.2675938125926218	21.49071557570867	-19.94571265500733	-21.749267769780825
0.3288578668630051	0.11405852248041115	-1.1606664244762293	33.68380239112211	17.990105182601532	26.371268047282058
0.030268634377623838	0.040984751165967434	-1.0145468397789033	62.04374436098226	-25.36893131439532	6.647795924118144
0.3382974297085388	-0.10800352588331397	-1.0359817546181669	29.984869208645947	29.22073858473204	-14.280194489891816
-0.17458460505338302	-0.2182619999861903	-1.214479195942257	35.103340076587095	25.606253609366576	22.996764857015293
-0.10487517996646327	-0.2011881585294337	-1.4064961015544248	20.76590880286293	1.9655992782014573	-22.82109390700862
-0.021890154071181875	0.22996178657807095	-1.2585308165172746	-2.42	-0.23	-0.78
0.08	-0.02	-1.14	-2.7	-0.31	-0.15
0.11	-0.02	-1.15	4.72	0.09	0.2
0.07	-0.03	-1.14	3.69	-0.01	0.34
0.08	-0.03	-1.15	-0.36	-0.02	-0.11
