# Supplementary material for: The classification of skateboarding tricks via transfer learning pipelines
Source: PeerJ Comput Sci. 2021 Aug 18;7:e680. doi: 10.7717/peerj-cs.680 (PMC8384043; doi:10.7717/peerj-cs.680)
Supplement: Supplemental Information 2 [file peerj-cs-07-680-s002.zip › PeerJ-RAWDATA/OLLIE (14).csv]

0.0	0.0	0.0	0.0	0.0	0.0
0.08	-0.01	-1.14	0.57	0.12	-0.29
0.08	-0.01	-1.14	2.08	0.09	-0.11
0.08	-0.02	-1.14	2.55	-0.05	0.03
0.1	-0.03	-1.14	1.93	-0.27	-0.02
0.08	-0.03	-1.13	4.92	0.21	0.3
0.09	-0.04	-1.15	1.68	0.19	-0.06
0.07	-0.04	-1.14	-4.84	0.06	-0.58
0.08	-0.03	-1.13	-2.15	-0.01	-0.29
0.09	-0.02	-1.14	-1.31	0.04	-0.22
0.08	-0.03	-1.14	-3.42	-0.07	-0.46
0.09	-0.02	-1.13	-2.65	-0.08	-0.17
0.08	-0.01	-1.13	0.67	-0.43	-0.02
0.09	-0.01	-1.14	5.05	-0.23	0.27
0.08	-0.03	-1.15	5.76	-0.45	0.17
0.1	-0.04	-1.15	0.99	-0.31	0.06
0.08	-0.02	-1.14	-19.49	-0.69	-1.7
0.36	0.04	-1.1	3.57	0.54	0.41
0.14	0.07	-1.09	29.38	1.96	0.85
0.17	-0.01	-1.12	10.61	0.82	0.23
0.07	-0.13	-1.15	-4.9	0.35	-1.1
0.18	-0.09	-1.16	-17.28	0.54	-1.09
0.16	-0.02	-1.13	9.41	-0.23	0.84
0.44	-0.03	-1.11	23.74	0.39	3.77
0.41	-0.3	-1.0	47.62	1.4	14.52
-1.9567300190931278	1.34358070794955	-2.24382829405912	20.73	20.91	15.49
2.286816160636123	1.7623921204915183	-0.4997688048358214	74.98	459.12	-33.53
0.1879369983342125	-0.2855205387467662	0.8146598328330472	46.32	-82.85	-14.6
-0.723001775929901	0.3842939505646354	0.9842913358351947	-40.79	-323.3	19.37
-0.16927264485141147	-0.015461071305532426	-0.24598344934342367	-50.26	-178.91	29.45
2.2891687585151312	-0.43371842816522577	-2.2836339861920476	-289.5477060533373	491.7936030414167	-63.63605482782374
0.25339183929030007	0.44118981669705537	-0.6448393397003971	-32.28770248729204	-12.94798873647527	17.047268147262848
-0.058269668791437954	0.18752611401609584	-1.2382216069902818	29.52984959462653	-10.064851426493579	-10.58027837357501
0.21662155457478238	-0.013856072529708552	-1.0024330402809645	7.674864220970768	-3.587169381189859	-24.384163467168207
-0.17286925111558457	-0.09496552324032859	-0.9385002097062758	-33.97600778424939	8.705413417517239	17.52958620885062
0.03164326919948232	-0.038899185641428975	-0.8546200689012535	-9.05281406722848	11.542615109328233	-1.3799551018301064
0.032296408838179136	0.1697998464641017	-1.200981496618847	16.574150898646348	-1.415303239853674	3.5626041884281907
-0.13299011561750002	0.2430292778607007	-0.9914482860090843	23.017348426055122	21.508518132102967	-15.280721447220522
0.0823815221044152	-0.3081813941722866	-1.4150036030538855	-26.087768829286432	1.3328403162433244	-30.446269111456242
-0.11229466888040691	0.18177460626715897	-1.1505797742057897	-14.505702726097097	7.409691349439548	-18.726125596140886
0.03445861619213261	-0.08449696537266731	-1.3472088234297193	-1.86	0.01	-0.38
