# Supplementary material for: The classification of skateboarding tricks via transfer learning pipelines
Source: PeerJ Comput Sci. 2021 Aug 18;7:e680. doi: 10.7717/peerj-cs.680 (PMC8384043; doi:10.7717/peerj-cs.680)
Supplement: Supplemental Information 2 [file peerj-cs-07-680-s002.zip › PeerJ-RAWDATA/OLLIE (15).csv]

0.0	0.0	0.0	0.0	0.0	0.0
0.08	-0.03	-1.14	0.14	0.02	-0.43
0.08	-0.04	-1.13	1.5	-0.08	-0.23
0.08	-0.04	-1.14	2.49	-0.05	-0.19
0.08	-0.05	-1.12	2.08	-0.01	-0.17
0.08	-0.05	-1.13	-0.12	0.12	-0.31
0.08	-0.05	-1.14	-0.09	0.01	-0.41
0.08	-0.05	-1.13	0.87	0.18	-0.43
0.08	-0.05	-1.14	1.15	0.06	-0.25
0.09	-0.06	-1.13	2.66	0.19	-0.08
0.09	-0.06	-1.13	4.63	0.01	-0.05
0.08	-0.07	-1.13	3.36	-0.08	-0.15
0.09	-0.08	-1.13	2.66	0.18	-0.19
0.09	-0.08	-1.13	2.55	0.06	-0.11
0.09	-0.08	-1.12	-0.12	0.1	-0.2
0.09	-0.08	-1.13	-2.43	0.04	-0.54
0.08	-0.08	-1.14	-12.98	-0.08	-1.59
0.08	-0.02	-1.13	-30.62	-0.49	-3.21
0.11	0.03	-1.14	-13.74	-0.27	-1.19
0.14	-0.01	-1.14	7.65	-0.72	-0.51
-0.03	-0.03	-1.14	-5.97	-0.42	-1.18
-0.01	-0.15	-1.15	21.15	0.15	-1.07
0.11	-0.04	-1.14	-20.96	-0.07	-1.68
0.04	-0.03	-1.13	1.76	0.61	-0.17
0.1	-0.02	-1.12	11.88	0.38	1.28
0.110837545858887	-0.00844059491809456	-1.0038569696757593	39.65	0.77	4.67
0.6188004216279228	0.005730749809677565	-0.9355329385188254	32.15	3.46	10.64
-1.7488152166021913	-0.1047195972331987	-1.4802730589590039	-18.0	-18.28	2.26
1.9138850080600625	2.097929953367048	-1.8785919922358858	207.02	499.87	-79.65
-0.4137544341034713	0.33304773940419113	1.9312168154784084	176.6	-126.86	16.09
-1.2880765514481203	0.9727101163881683	0.8562697566650359	80.29301678261544	-253.34581880557369	100.62464012703546
-0.3642873409479477	0.27633724074013716	-0.026793647050000285	-37.07689048362109	-197.9434565242711	45.59882316306294
2.071315633275889	1.2848787540441693	0.11339635745903895	-497.24717577207116	-423.693806047815	-120.15347244142261
0.20532746454304518	-1.1552103177590278	-1.8071128060986488	-24.705738218405735	17.57860287529522	5.111134607078316
-0.307433590454741	-0.6523743012802634	-1.0808783843060934	43.14154679405837	-18.355016375561927	8.095458918527898
-0.12167534481676215	0.06267970133177259	-1.1613727359479444	-35.51817884548044	-22.55459445065118	-24.24274546936944
-0.08701377417512565	-0.22437995084771467	-0.8297922625127623	20.657032538091894	14.618093446438477	9.387485157115606
-0.015534408337897071	-0.023776044988799205	-0.96585768077604	33.168101148066405	21.536088282872797	9.890251511044038
0.07489583052905607	-0.41567745933435946	-1.099564872011993	-21.66088081361268	-6.459308874899374	21.0128017635244
0.02684456006469646	-0.2849838608130455	-1.1824203446383574	1.1632841650293173	-12.153650130024701	-5.513793088020338
0.4549811727460452	-0.032615154222148696	-1.1033661468674758	-27.31	-0.1	-2.67
0.24951993846576612	-0.22041660508716632	-1.3897785300096053	35.83	-0.04	2.87
0.23635340708600952	0.00669973970421206	-0.973108955263133	-1.34	-0.98	-2.58
-0.014347125575231212	-0.13953079832646617	-0.8705660573467779	-0.43	0.07	-1.5
0.3247849281815839	-0.05501355730270979	-0.9970739038299725	-2.06	-1.49	-2.9
0.1345268592531325	-0.3998366892888172	-1.34165055965971	-5.85	-0.02	-1.83
0.05	-0.15	-1.14	-17.37	-0.1	-2.48
0.04	-0.11	-1.15	-8.33	0.02	-2.22
0.08	-0.11	-1.13	8.08	0.01	-1.06
0.1	-0.14	-1.12	5.31	0.07	-0.93
