# Supplementary material for: The classification of skateboarding tricks via transfer learning pipelines
Source: PeerJ Comput Sci. 2021 Aug 18;7:e680. doi: 10.7717/peerj-cs.680 (PMC8384043; doi:10.7717/peerj-cs.680)
Supplement: Supplemental Information 2 [file peerj-cs-07-680-s002.zip › PeerJ-RAWDATA/OLLIE (16).csv]

0.06	-0.02	-1.17	64.74	10.61	4.62
0.2	0.0	-1.16	2.97	0.86	2.22
0.14	0.0	-1.16	-40.09	-1.01	-2.35
0.17	0.04	-1.14	-2.73	-0.79	-2.18
0.45	0.03	-1.14	-23.98	-1.83	-3.19
0.94	0.0	-1.28	68.89	0.32	7.91
-2.0	0.14	-1.32	41.93	-34.52	6.83
-1.59	0.16	0.12	423.56	499.61	72.1
0.51	-0.08	0.37	-199.28	-77.31	-30.84
-0.65	0.44	1.04	298.63	-463.08	-45.58
-0.62	-0.04	-0.22	335.26	-343.83	232.36
-0.22	0.26	0.03	-273.84	-79.36	222.4
-0.93	-0.24	-1.21	-221.99	-25.74	-63.38
0.63	-0.06	-1.25	48.53	-3.07	-18.39
0.12	-0.14	-1.14	1.76	1.59	-0.03
0.13	-0.17	-1.13	19.88	-5.63	-1.49
0.1	-0.07	-1.17	22.62	1.88	3.12
0.08	-0.43	-1.16	-113.98	48.49	5.79
0.06	-0.1	-1.14	-58.68	-0.17	-5.25
0.06	-0.07	-1.16	-26.93	0.66	-2.96
