# Supplementary material for: The classification of skateboarding tricks via transfer learning pipelines
Source: PeerJ Comput Sci. 2021 Aug 18;7:e680. doi: 10.7717/peerj-cs.680 (PMC8384043; doi:10.7717/peerj-cs.680)
Supplement: Supplemental Information 2 [file peerj-cs-07-680-s002.zip › PeerJ-RAWDATA/OLLIE (17).csv]

-0.07	0.02	-1.13	72.52	4.08	5.08
0.21	-0.05	-1.16	13.69	2.42	-2.45
0.16	-0.05	-1.15	36.58	0.82	0.77
0.17	-0.06	-1.15	40.41	1.72	4.97
-0.33	0.31	-1.08	38.3	2.62	-0.01
0.51	-0.09	-1.06	42.56	3.29	16.15
0.19	-0.52	-0.99	-6.78	17.09	28.19
-2.0	-1.69	-2.0	-73.85	383.66	-150.77
-0.28	-0.72	2.0	166.44	498.98	10.51
-0.99	0.29	1.76	-60.11	-410.91	-11.75
-0.8	-0.1	0.36	-63.83	-501.55	22.65
-0.17	-0.34	0.39	502.18	-149.52	253.78
2.0	2.0	2.0	502.18	-501.55	224.3
0.01	-0.71	-1.14	-158.57	47.55	23.58
-0.64	-0.19	-1.14	-115.91	1.06	-13.35
0.24	-0.12	-1.16	90.69	-1.37	-0.36
0.09	-0.15	-1.09	54.7	-0.5	2.15
0.22	-0.18	-1.24	50.53	-7.87	-2.37
0.23	-0.1	-1.41	78.55	1.95	7.28
0.03	-0.24	-1.17	59.59	12.88	8.82
