# Supplementary material for: The classification of skateboarding tricks via transfer learning pipelines
Source: PeerJ Comput Sci. 2021 Aug 18;7:e680. doi: 10.7717/peerj-cs.680 (PMC8384043; doi:10.7717/peerj-cs.680)
Supplement: Supplemental Information 2 [file peerj-cs-07-680-s002.zip › PeerJ-RAWDATA/OLLIE (18).csv]

0.12	-0.01	-1.15	36.69	1.6	2.98
-0.03	-0.01	-1.14	12.43	-0.1	0.81
0.12	-0.13	-1.14	-4.37	-0.42	-1.97
0.15	-0.03	-1.13	-6.25	-0.81	-1.01
0.35	-0.05	-1.14	10.82	-0.25	3.6
0.49	0.04	-1.44	35.24	12.94	17.4
-2.0	-2.0	-2.0	255.59	136.12	-10.92
-1.77	-0.47	2.0	-240.73	499.58	45.74
-0.07	-1.24	0.58	27.73	-108.22	-32.96
-0.39	-0.04	0.01	120.04	-309.29	-7.57
-0.26	0.37	0.17	35.84	-62.75	45.07
2.0	-0.06	-2.0	-379.15	-42.34	-144.64
0.27	0.66	-0.61	-81.4	-18.17	-24.98
-0.02	0.02	-0.96	-70.74	-6.17	-7.42
-0.14	1.29	-0.33	61.93	-69.62	4.7
0.09	0.24	-1.06	-5.67	2.16	-0.69
0.15	0.2	-1.1	8.86	-1.49	1.62
0.12	0.15	-1.14	16.6	-0.33	1.16
