# Supplementary material for: The classification of skateboarding tricks via transfer learning pipelines
Source: PeerJ Comput Sci. 2021 Aug 18;7:e680. doi: 10.7717/peerj-cs.680 (PMC8384043; doi:10.7717/peerj-cs.680)
Supplement: Supplemental Information 2 [file peerj-cs-07-680-s002.zip › PeerJ-RAWDATA/OLLIE (19).csv]

0.17	-0.01	-1.12	10.61	0.82	0.23
0.07	-0.13	-1.15	-4.9	0.35	-1.1
0.18	-0.09	-1.16	-17.28	0.54	-1.09
0.16	-0.02	-1.13	9.41	-0.23	0.84
0.44	-0.03	-1.11	23.74	0.39	3.77
0.41	-0.3	-1.0	47.62	1.4	14.52
-2.0	1.52	-2.0	20.73	20.91	15.49
2.0	2.0	-0.52	74.98	459.12	-33.53
-0.08	-0.03	0.99	46.32	-82.85	-14.6
-0.97	0.41	1.1	-40.79	-323.3	19.37
-0.46	0.06	-0.14	-50.26	-178.91	29.45
2.0	-0.38	-2.0	-314.23	499.87	-52.8
0.34	0.55	-0.76	-34.26	6.5	8.46
0.05	-0.03	-1.16	11.02	-0.23	-2.06
0.32	0.15	-1.13	24.8	0.36	1.98
0.1	0.03	-1.14	-23.65	-0.05	-2.31
0.12	0.01	-1.13	11.28	0.01	0.73
0.0	0.03	-1.14	0.69	0.27	0.33
