# Supplementary material for: The classification of skateboarding tricks via transfer learning pipelines
Source: PeerJ Comput Sci. 2021 Aug 18;7:e680. doi: 10.7717/peerj-cs.680 (PMC8384043; doi:10.7717/peerj-cs.680)
Supplement: Supplemental Information 2 [file peerj-cs-07-680-s002.zip › PeerJ-RAWDATA/OLLIE (2).csv]

ax	ay	az	gx	gy	gz
0	0	0	0	0	0
0.21	0	-1.14	-10.5	-0.19	-1.06
0.09	0.01	-1.18	-2.35	0.25	0.83
-0.01	-0.02	-1.16	3.25	-1.4	1.25
-0.04	-0.01	-1.16	12.2	0.86	1.05
0.09	-0.02	-1.16	-5.73	-0.59	-0.56
0.07	-0.01	-1.15	-1.68	0.16	-0.37
0.09	0	-1.15	-6.64	0.34	-0.4
0.12	0	-1.16	-2.26	0.01	-0.54
0.1	0	-1.16	-4.67	0.07	-0.37
0.09	0	-1.15	-5.89	-0.31	-0.43
0.07	0.01	-1.14	-3.4	0.24	-0.39
0.09	0.01	-1.14	1.37	-0.16	-0.13
0.11	0.01	-1.16	1.89	-0.08	-0.1
0.14	0.02	-1.14	10.46	-1.06	0.48
-0.03	-0.01	-1.15	12.4	0.45	0.22
0.13	-0.01	-1.14	8.55	1.37	1.31
0.04	-0.03	-1.16	-11.88	-2.56	-0.5
0.12	0	-1.13	-40.6	-0.07	-3.73
0.18	0.09	-1.13	-17.01	-1.98	-1.38
0.02	-0.05	-1.14	13.18	4.94	-0.31
-0.07	0.02	-1.13	72.52	4.08	5.08
0.21	-0.05	-1.16	13.69	2.42	-2.45
0.16	-0.05	-1.15	36.58	0.82	0.77
0.17	-0.06	-1.15	40.41	1.72	4.97
-0.33	0.31	-1.08	38.3	2.62	-0.01
0.51	-0.09	-1.06	42.56	3.29	16.15
0.19	-0.52	-0.99	-6.78	17.09	28.19
-2	-1.69	-2	-73.85	383.66	-150.77
-0.28	-0.72	2	166.44	498.98	10.51
-0.99	0.29	1.76	-60.11	-410.91	-11.75
-0.8	-0.1	0.36	-63.83	-501.55	22.65
-0.17	-0.34	0.39	502.18	-149.52	253.78
2	2	2	502.18	-501.55	224.3
0.01	-0.71	-1.14	-158.57	47.55	23.58
-0.64	-0.19	-1.14	-115.91	1.06	-13.35
0.24	-0.12	-1.16	90.69	-1.37	-0.36
0.09	-0.15	-1.09	54.7	-0.5	2.15
0.22	-0.18	-1.24	50.53	-7.87	-2.37
0.23	-0.1	-1.41	78.55	1.95	7.28
0.03	-0.24	-1.17	59.59	12.88	8.82
0.16	-0.33	-1.06	90.6	8.1	8.94
-0.05	-0.5	-0.9	103.11	22.45	18.88
0	-0.62	-0.84	-1.44	31.4	14.07
-0.02	-0.29	-1.26	-96.93	15.66	-6.77
0.16	-0.58	-0.8	-124.52	-11.26	-24.98
