# Supplementary material for: The classification of skateboarding tricks via transfer learning pipelines
Source: PeerJ Comput Sci. 2021 Aug 18;7:e680. doi: 10.7717/peerj-cs.680 (PMC8384043; doi:10.7717/peerj-cs.680)
Supplement: Supplemental Information 2 [file peerj-cs-07-680-s002.zip › PeerJ-RAWDATA/OLLIE (21).csv]

0.2	0.0	-1.16	2.97	0.86	2.22
0.4544411045983491	0.4240197352083327	-1.031442868416184	-40.09	-1.01	-2.35
-0.1928824409175657	0.11436239682948444	-1.5579144633399669	-2.73	-0.79	-2.18
-0.023943363201116064	-0.12999868503213474	-0.7359061442519296	-23.98	-1.83	-3.19
0.9993808704227538	0.37922893467410657	-0.7826553675219788	68.89	0.32	7.91
-1.656722892004067	0.621345830107353	-1.7994897386964346	41.93	-34.52	6.83
-2.089510274642969	0.31769874352595484	0.05481856970369203	374.27617281171285	453.3112005098247	76.87791281660589
0.3963125568666577	0.2370370774328496	0.6592085900771812	-234.39976863032814	-39.69519920695149	-27.23820201805327
-0.8866711563603443	0.5381595403778365	1.4607357896658268	256.93700119600084	-452.8704065771519	-20.870532398094028
-0.42129434397829135	0.4272861526098714	0.2208545418442792	301.31752844900586	-320.8491393297016	208.58265421613842
-0.11990496123650955	0.2155216225580745	0.106907087072013	-320.5889359731938	-50.43255618880042	180.71864989013798
-1.4042829164271404	-0.2383910395910053	-1.4362575182675743	-214.17109905558743	-40.2722268799551	-53.922523350927385
0.3029780862454342	-0.5210755440912833	-1.213185487131103	57.95783683683052	-46.070979092266064	-2.610266538024817
-0.08851623526578623	-0.1047451007507898	-1.0001124503173204	44.105969780972856	37.515351781613774	7.967939290497001
0.5580997716848596	0.1593172913565644	-1.156512133921175	38.10055425556747	16.641492074087118	19.215501701802737
-0.3155182888600337	-0.5176862415501255	-0.9204863072308348	44.21825394860143	41.505384622145044	36.97702792723243
0.5520960418982127	-0.2470642235131041	-0.7956592284395243	-113.98	48.49	5.79
-0.11140117589906924	0.3903742182793547	-1.6232567735627157	-58.68	-0.17	-5.25
0.5352501820476774	-0.4737977404914847	-1.0331144646884352	-26.93	0.66	-2.96
0.3960532176644344	-0.3789768082353409	-0.7117844642433268	-7.95	0.37	-0.82
