# Supplementary material for: The classification of skateboarding tricks via transfer learning pipelines
Source: PeerJ Comput Sci. 2021 Aug 18;7:e680. doi: 10.7717/peerj-cs.680 (PMC8384043; doi:10.7717/peerj-cs.680)
Supplement: Supplemental Information 2 [file peerj-cs-07-680-s002.zip › PeerJ-RAWDATA/OLLIE (22).csv]

0.21	-0.05	-1.16	13.69	2.42	-2.45
0.16	-0.05	-1.15	36.58	0.82	0.77
0.17	-0.06	-1.15	40.41	1.72	4.97
-0.5105393074056737	0.1865287986358288	-1.2925396341118065	38.3	2.62	-0.01
0.34812579523999104	0.12787897581667335	-1.5028900439935793	42.56	3.29	16.15
0.29381611048739714	-0.2573052737982057	-1.4527496165099296	-6.78	17.09	28.19
-2.4521233095049952	-2.009179292200172	-2.3049744502958966	-73.85	383.66	-150.77
0.13244626864257725	-0.5701576227393885	2.3820680635501232	166.44	498.98	10.51
-0.7366266235266649	-0.15905956494621834	1.9478146562177816	-17.79999247754091	-408.50142618480146	13.318882592287482
-0.9085145161825744	0.35537408171089424	0.8511041150856243	-93.27547247114073	-507.50037924751393	27.61232850955113
-0.21379559668111303	0.11558654924854878	0.32022586337498504	536.2834457731007	-169.62750303395754	275.38514673408883
1.5633911480775584	2.222608258925959	1.555910550532395	539.9437279402329	-457.91271764894526	246.2318773719453
-0.3801664223124303	-0.9795963388615144	-1.1183735230093204	-125.33641825174294	67.51782907502249	23.537317476405658
-0.6056754582059698	-0.643028237357844	-0.9097425498497104	-148.96894920217625	46.708261294782965	-58.517155138628084
0.3716739462103653	-0.5151230084529238	-1.0752931715526473	45.899383249658726	-46.7629349753607	-0.3388371227928749
-0.1905302446704536	-0.09498978192875204	-0.7741122923716074	75.57717874829495	47.338383194296156	-19.296367596457273
0.5931816061167737	-0.0313342730308957	-1.2750353825079157	66.80565421718612	-37.081024936754964	10.834078128920968
0.6727835695257148	-0.1628002255149135	-1.579333642705275	47.09836710117664	1.4726766034850527	-20.443953099018586
0.3579117352375627	-0.2133579685773568	-0.8109721920309203	59.59	12.88	8.82
0.398921431480246	-0.6091111831297136	-1.3432393661742077	90.6	8.1	8.94
