# Supplementary material for: The classification of skateboarding tricks via transfer learning pipelines
Source: PeerJ Comput Sci. 2021 Aug 18;7:e680. doi: 10.7717/peerj-cs.680 (PMC8384043; doi:10.7717/peerj-cs.680)
Supplement: Supplemental Information 2 [file peerj-cs-07-680-s002.zip › PeerJ-RAWDATA/OLLIE (23).csv]

-0.03	-0.01	-1.14	12.43	-0.1	0.81
0.12	-0.13	-1.14	-4.37	-0.42	-1.97
0.15	-0.03	-1.13	-6.25	-0.81	-1.01
0.35	-0.05	-1.14	10.82	-0.25	3.6
0.49	0.04	-1.44	35.24	12.94	17.4
-2.0	-2.0	-2.0	255.59	136.12	-10.92
-1.77	-0.47	2.0	-240.73	499.58	45.74
-0.16913262885337305	-1.6987134065654064	0.5684498670001995	27.73	-108.22	-32.96
-0.6912526443827681	0.2618306548027604	0.32890076149357417	120.04	-309.29	-7.57
-0.5009146385039435	-0.12048372885554635	0.4550454923559296	35.84	-62.75	45.07
1.6378592904249445	0.12620285823967253	-2.0556583319813555	-379.15	-42.34	-144.64
0.11222654187306158	0.8172875113335313	-0.8983228201848557	-81.4	-18.17	-24.98
-0.06667224514838943	0.2449316328170041	-0.7110374539298466	-118.56595761450352	38.74716234979206	29.255396293652183
0.08781448697847516	0.8475830371747101	-0.35910338788096635	95.5371419542156	-70.28357445863566	54.05267769910516
-0.17129591444426548	0.6231616716426585	-1.0316032760148317	-1.5026576124999362	26.488466826635424	17.296261597234402
0.1624313048719593	0.4988133131590327	-0.7327278489742437	-15.363229696012066	-46.72701275729996	10.263490856335256
0.5535434011360162	0.30232980388403186	-1.4759003831887136	22.06869341233758	-45.380841255518426	47.94108331168957
0.3837627299861587	-0.16800700036155794	-1.6014565814271395	74.73524000049403	-22.960251991994554	34.152964849560576
