# Supplementary material for: The classification of skateboarding tricks via transfer learning pipelines
Source: PeerJ Comput Sci. 2021 Aug 18;7:e680. doi: 10.7717/peerj-cs.680 (PMC8384043; doi:10.7717/peerj-cs.680)
Supplement: Supplemental Information 2 [file peerj-cs-07-680-s002.zip › PeerJ-RAWDATA/OLLIE (24).csv]

0.07	-0.13	-1.15	-4.9	0.35	-1.1
0.18	-0.09	-1.16	-17.28	0.54	-1.09
0.16	-0.02	-1.13	9.41	-0.23	0.84
0.44	-0.03	-1.11	23.74	0.39	3.77
0.41	-0.3	-1.0	47.62	1.4	14.52
-2.217491152364909	1.7208668224822146	-1.6481853012412784	20.73	20.91	15.49
2.1678324325107994	2.1834178832162268	-0.3109347387125859	74.98	459.12	-33.53
-0.36073578090252895	0.26717465958202546	1.4668506427343324	46.32	-82.85	-14.6
-1.1024599150008347	0.4379612834551779	1.0487480271422167	-40.79	-323.3	19.37
-0.6258375583963229	-0.009986848681721784	-0.2365412402654489	-50.26	-178.91	29.45
1.9024546983912995	-0.7357835171978572	-1.7444054503615738	-350.750084725741	464.0146254827646	-91.0682582875024
0.6251795498261024	0.8581787485440165	-0.4733532199544978	-24.7771345347617	-41.347757503092495	56.06685021238373
0.06612983636989518	-0.24857322038425894	-1.1740245306990098	5.715212104529744	-23.315275240791248	-20.708381070304274
0.2794526468234981	0.480365549020542	-0.6853540868131078	43.091217398432896	16.274207477008318	49.188777521946875
0.4626253502102241	0.16451916268645336	-1.5356621684602692	24.072467266906	-20.671675464822933	-23.25636913451775
0.4409591214827798	-0.3856577151091893	-0.7383241672347151	31.88042141128075	-19.377421315230862	10.7398333047684
0.3987509241660414	0.42683876930847053	-1.502111692922785	-31.91841658531169	-46.77668898282709	9.560728522345935
0.5766659653096039	0.06874335832288606	-1.3431617770775408	-28.157089390955306	9.433851339804287	-4.073736900495162
