# Supplementary material for: The classification of skateboarding tricks via transfer learning pipelines
Source: PeerJ Comput Sci. 2021 Aug 18;7:e680. doi: 10.7717/peerj-cs.680 (PMC8384043; doi:10.7717/peerj-cs.680)
Supplement: Supplemental Information 2 [file peerj-cs-07-680-s002.zip › PeerJ-RAWDATA/OLLIE (25).csv]

-0.03	-0.03	-1.14	-5.97	-0.42	-1.18
-0.01	-0.15	-1.15	21.15	0.15	-1.07
0.11	-0.04	-1.14	-20.96	-0.07	-1.68
0.04	-0.03	-1.13	1.76	0.61	-0.17
0.1	-0.02	-1.12	11.88	0.38	1.28
0.6088678223101305	-0.4734628666661886	-1.3261173954479744	39.65	0.77	4.67
0.4646171482418087	-0.27973319584607304	-1.2504147425121834	32.15	3.46	10.64
-2.1272537118840504	-0.20790575031914388	-1.5333416178936896	-18.0	-18.28	2.26
1.5160216183279391	2.2906619497200205	-1.5115655241876005	207.02	499.87	-79.65
0.1299389001840054	0.12217482328664875	2.0530093198079484	176.6	-126.86	16.09
-0.8615180915336815	0.8986090730976548	0.9587304466957892	104.60794992241941	-228.031280353058	46.66490157213208
-0.5384725310180971	0.28251403581916645	0.1106038714209042	-55.65091438700071	-185.39842161287982	118.94187750030214
2.09980228834728	0.9879635229972064	-0.17874274476559412	-504.81341061701437	-440.29499822921065	-75.81005878230138
0.3846389855361719	-1.0572825965949606	-1.8983604564493832	-45.66240995043295	66.97251189220235	-34.882865380543805
0.4665789097950476	-0.4668916873156396	-0.8226436251051807	25.938308642138168	-37.39290953087434	-1.8366941292134895
0.5025445082275611	-0.2875803255262963	-0.8875159473907913	23.04657851689531	-38.93941412345272	-40.2444485132724
-0.01219679133357074	0.002794386633087509	-0.7203908295844247	-18.170766709021205	-0.7106346389181607	-35.91034683985378
-0.13935144524535864	0.2537958675656163	-0.7437276728736422	12.222425105876665	3.1867957561237343	-20.81692205561795
0.0037036931872306282	-0.10697706788793898	-0.6133290233862291	-1.0794535806701209	-8.174927448375236	13.506012562557736
-0.3567365363913133	-0.19726649024975698	-1.023073332103308	14.00741253171028	42.2157668671089	-5.389285980775457
-0.07499452515906628	-0.5059583839024587	-1.0074678422919416	-27.31	-0.1	-2.67
-0.04	-0.11	-1.14	35.83	-0.04	2.87
