# Supplementary material for: The classification of skateboarding tricks via transfer learning pipelines
Source: PeerJ Comput Sci. 2021 Aug 18;7:e680. doi: 10.7717/peerj-cs.680 (PMC8384043; doi:10.7717/peerj-cs.680)
Supplement: Supplemental Information 2 [file peerj-cs-07-680-s002.zip › PeerJ-RAWDATA/OLLIE (26).csv]

0.2	0.0	-1.16	2.97	0.86	2.22
0.37361863770502973	0.008416340574726178	-1.453298771929871	-40.09	-1.01	-2.35
0.3060239524028475	0.2461777427433154	-1.2552939273023334	-2.73	-0.79	-2.18
0.2546672746251093	0.2068446809853068	-0.9493734651076102	-23.98	-1.83	-3.19
0.7773653914358725	-0.1984011453068472	-1.1356571211805908	68.89	0.32	7.91
-1.8740655926121836	-0.033947746924392584	-1.1927301287171397	41.93	-34.52	6.83
-1.5291121610115588	0.3980135706151437	-0.029791774561416826	400.207598474132	482.7096155336413	72.70034559190968
0.2132708729150544	-0.021143648522630832	0.6142815485499179	-190.12309407689358	-99.4858471671184	-46.56034795382763
-0.7958579515725651	0.4244150803631755	1.0653849491562413	306.3667721353113	-484.3227789499031	-19.83264912084978
-0.8712484136472539	-0.15186054201944987	-0.4063962879948677	351.03108472241854	-346.82506294001	255.54930182489892
-0.287109081111796	0.30446953287042056	-0.013790766034729646	-270.98616985513536	-63.68273392809561	236.92641480632264
-1.029807785541706	-0.09709479340791616	-1.331383114422637	-242.54667069450883	-7.853477071342919	-44.13473071382107
0.5018775113623765	-0.09382324511221957	-1.1175432317134095	36.94401104710454	2.311682646637188	-32.355315752273576
-0.07921369279546625	-0.1735699091346416	-0.8894110729716405	16.277450874202508	19.86479419662707	-12.856731905004587
0.2026684796115744	-0.17375154040400018	-1.2670707612564462	25.263778203232718	-25.147193707816662	26.40888392250495
-0.057269369766302765	0.1133115114730146	-1.15247132267191	5.605573411784054	20.648132664878755	17.875391108951725
-0.025814169183481853	-0.4024802080366116	-0.9438975647301764	-113.98	48.49	5.79
0.06	-0.1	-1.14	-58.68	-0.17	-5.25
0.06	-0.07	-1.16	-26.93	0.66	-2.96
0.1	-0.03	-1.14	-7.95	0.37	-0.82
