# Supplementary material for: The classification of skateboarding tricks via transfer learning pipelines
Source: PeerJ Comput Sci. 2021 Aug 18;7:e680. doi: 10.7717/peerj-cs.680 (PMC8384043; doi:10.7717/peerj-cs.680)
Supplement: Supplemental Information 2 [file peerj-cs-07-680-s002.zip › PeerJ-RAWDATA/OLLIE (27).csv]

0.21	-0.05	-1.16	13.69	2.42	-2.45
0.16	-0.05	-1.15	36.58	0.82	0.77
0.17	-0.06	-1.15	40.41	1.72	4.97
-0.3353466802398565	0.20827385375616547	-0.9669310763585672	38.3	2.62	-0.01
0.6600520051449992	-0.19410016547371214	-1.334093754910552	42.56	3.29	16.15
0.18885442455312845	-0.63812162894265	-0.7919860176451674	-6.78	17.09	28.19
-2.2400437657921697	-1.6408937208923684	-1.76995146970319	-73.85	383.66	-150.77
-0.5166771446291318	-0.7116009122782266	2.032310105915265	166.44	498.98	10.51
-1.272183026451673	0.4570201252674486	1.830893686285508	-47.349981013005774	-414.05001387943497	-0.4640073996505194
-0.5203839871806517	0.16544999851982106	0.6224776294022627	-46.772876708019716	-507.1272758925554	25.13662774292161
0.11096921379643684	-0.13829107242212454	0.4658142032062199	513.0313243578797	-136.28852765337348	225.87889391330836
1.7279851799412738	2.026451125556376	2.270830165077046	518.8531752764883	-515.5347797912158	251.21860225113957
-0.12264492955964228	-0.8123335612942048	-1.4181687724131715	-168.23353745061524	31.84013081055904	32.05765224724856
-0.3955220461724775	0.06337848849301597	-1.2429971236148356	-144.514071044672	10.810402412589424	-21.53091171803297
0.2859558515836055	0.056372290557900225	-1.2845501513246158	88.7468332933033	-20.548311798755726	10.789379655067306
0.3611596315986208	0.06446318563993578	-1.0657484655764435	33.43839141708406	5.453789391284517	17.286259456199847
0.4151008736262409	0.11775328733414515	-1.4013958197591874	41.17229976842664	-34.912910622421954	-7.543650298563728
-0.031316673117091666	0.07640601741306155	-1.329861102393263	52.02401928794314	25.27964556098764	-4.8551590312766155
0.2946574482123417	-0.027661493906630696	-1.4383454582120188	59.59	12.88	8.82
0.16	-0.33	-1.06	90.6	8.1	8.94
