# Supplementary material for: The classification of skateboarding tricks via transfer learning pipelines
Source: PeerJ Comput Sci. 2021 Aug 18;7:e680. doi: 10.7717/peerj-cs.680 (PMC8384043; doi:10.7717/peerj-cs.680)
Supplement: Supplemental Information 2 [file peerj-cs-07-680-s002.zip › PeerJ-RAWDATA/OLLIE (28).csv]

-0.03	-0.01	-1.14	12.43	-0.1	0.81
0.12	-0.13	-1.14	-4.37	-0.42	-1.97
0.15	-0.03	-1.13	-6.25	-0.81	-1.01
0.35	-0.05	-1.14	10.82	-0.25	3.6
0.49	0.04	-1.44	35.24	12.94	17.4
-2.0	-2.0	-2.0	255.59	136.12	-10.92
-1.77	-0.47	2.0	-240.73	499.58	45.74
-0.16310913932833793	-1.3427664687775016	0.6793630479542994	27.73	-108.22	-32.96
-0.2511037053892257	-0.3098347592280753	-0.2244323193312855	120.04	-309.29	-7.57
-0.2547883941501373	0.5958727348781605	0.3983849442148813	35.84	-62.75	45.07
1.9927214802610145	0.012926498731297864	-2.0571529593337567	-379.15	-42.34	-144.64
0.05335242020420461	0.7857971511427759	-0.9040824064755141	-81.4	-18.17	-24.98
-0.14855398696701608	0.20328575439156696	-1.193069986873669	-74.92435686507456	-6.347871272801845	-1.8915480841004837
-0.13735238751969714	1.3338477718367991	-0.3949577780571969	56.68371998723143	-98.64139656323593	9.938572530013797
-0.1806709453721758	0.07352396338974795	-1.0779956723773276	14.99762194807503	-1.0157310379767104	5.6405756920343935
0.23390096505527744	-0.056145003288809565	-1.1422962334087785	-5.07976293205212	27.265358726311227	3.849469301549308
0.2204614417989479	0.3133061448615612	-1.2675938125926218	21.49071557570867	-19.94571265500733	-21.749267769780825
0.3288578668630051	0.11405852248041115	-1.1606664244762293	33.68380239112211	17.990105182601532	26.371268047282058
