# Supplementary material for: The classification of skateboarding tricks via transfer learning pipelines
Source: PeerJ Comput Sci. 2021 Aug 18;7:e680. doi: 10.7717/peerj-cs.680 (PMC8384043; doi:10.7717/peerj-cs.680)
Supplement: Supplemental Information 2 [file peerj-cs-07-680-s002.zip › PeerJ-RAWDATA/OLLIE (29).csv]

0.07	-0.13	-1.15	-4.9	0.35	-1.1
0.18	-0.09	-1.16	-17.28	0.54	-1.09
0.16	-0.02	-1.13	9.41	-0.23	0.84
0.44	-0.03	-1.11	23.74	0.39	3.77
0.41	-0.3	-1.0	47.62	1.4	14.52
-1.956730019093128	1.34358070794955	-2.2438282940591203	20.73	20.91	15.49
2.286816160636123	1.7623921204915185	-0.4997688048358214	74.98	459.12	-33.53
0.1879369983342125	-0.2855205387467662	0.8146598328330472	46.32	-82.85	-14.6
-0.7230017759299009	0.3842939505646354	0.9842913358351948	-40.79	-323.3	19.37
-0.16927264485141147	-0.015461071305532426	-0.2459834493434237	-50.26	-178.91	29.45
2.2891687585151312	-0.43371842816522577	-2.283633986192048	-289.5477060533373	491.7936030414167	-63.63605482782374
0.2533918392903001	0.44118981669705537	-0.6448393397003971	-32.28770248729204	-12.94798873647527	17.047268147262848
-0.05826966879143795	0.18752611401609584	-1.2382216069902818	29.529849594626533	-10.06485142649358	-10.58027837357501
0.2166215545747824	-0.013856072529708552	-1.0024330402809645	7.674864220970767	-3.587169381189859	-24.38416346716821
-0.17286925111558454	-0.0949655232403286	-0.9385002097062758	-33.97600778424939	8.705413417517239	17.52958620885062
0.03164326919948232	-0.038899185641428975	-0.8546200689012535	-9.05281406722848	11.542615109328231	-1.3799551018301064
0.032296408838179136	0.1697998464641017	-1.200981496618847	16.574150898646348	-1.4153032398536742	3.5626041884281907
-0.13299011561750002	0.2430292778607007	-0.9914482860090844	23.017348426055122	21.50851813210297	-15.280721447220524
