# Supplementary material for: The classification of skateboarding tricks via transfer learning pipelines
Source: PeerJ Comput Sci. 2021 Aug 18;7:e680. doi: 10.7717/peerj-cs.680 (PMC8384043; doi:10.7717/peerj-cs.680)
Supplement: Supplemental Information 2 [file peerj-cs-07-680-s002.zip › PeerJ-RAWDATA/OLLIE (3).csv]

ax	ay	az	gx	gy	gz
0	0	0	0	0	0
0.09	-0.02	-1.15	1.79	-0.07	-0.03
0.08	-0.01	-1.14	-0.28	0.06	-0.12
0.09	0	-1.14	-1.6	-0.08	-0.12
0.08	0	-1.15	4.5	0.01	0.46
0.1	-0.01	-1.15	5.95	0.27	0.43
0.07	-0.01	-1.15	2.56	0.03	0.2
0.09	0	-1.15	1.15	-0.13	0.17
0.08	0	-1.14	3.21	0.1	0.2
0.08	0	-1.15	4.22	-0.16	0.37
0.05	-0.02	-1.15	10.6	0.07	0.82
0.09	-0.04	-1.14	5.98	0.51	0.18
0.05	-0.03	-1.15	1.73	-0.46	0.08
0.08	-0.03	-1.14	-5.06	0.06	-0.37
0.02	-0.02	-1.15	-9.18	-0.74	-1.24
0.11	-0.02	-1.14	-4.22	0.62	-0.11
0.12	0	-1.12	24.14	2.76	2.32
0.12	-0.01	-1.15	36.69	1.6	2.98
-0.03	-0.01	-1.14	12.43	-0.1	0.81
0.12	-0.13	-1.14	-4.37	-0.42	-1.97
0.15	-0.03	-1.13	-6.25	-0.81	-1.01
0.35	-0.05	-1.14	10.82	-0.25	3.6
0.49	0.04	-1.44	35.24	12.94	17.4
-2	-2	-2	255.59	136.12	-10.92
-1.77	-0.47	2	-240.73	499.58	45.74
-0.07	-1.24	0.58	27.73	-108.22	-32.96
-0.39	-0.04	0.01	120.04	-309.29	-7.57
-0.26	0.37	0.17	35.84	-62.75	45.07
2	-0.06	-2	-379.15	-42.34	-144.64
0.27	0.66	-0.61	-81.4	-18.17	-24.98
-0.02	0.02	-0.96	-70.74	-6.17	-7.42
-0.14	1.29	-0.33	61.93	-69.62	4.7
0.09	0.24	-1.06	-5.67	2.16	-0.69
0.15	0.2	-1.1	8.86	-1.49	1.62
0.12	0.15	-1.14	16.6	-0.33	1.16
0.05	0.07	-1.14	30.21	0.33	2.75
0.1	0.02	-1.15	32.14	0.42	2.69
0.07	0.03	-1.15	14.21	-0.43	1.04
0.12	-0.03	-1.1	32.45	2.61	3.25
0.02	-0.02	-1.14	15.18	-0.51	0.99
0.11	-0.03	-1.14	-2.42	-0.23	-0.78
0.08	-0.02	-1.14	-2.7	-0.31	-0.15
0.11	-0.02	-1.15	4.72	0.09	0.2
0.07	-0.03	-1.14	3.69	-0.01	0.34
0.08	-0.03	-1.15	-0.36	-0.02	-0.11
