# Supplementary material for: The classification of skateboarding tricks via transfer learning pipelines
Source: PeerJ Comput Sci. 2021 Aug 18;7:e680. doi: 10.7717/peerj-cs.680 (PMC8384043; doi:10.7717/peerj-cs.680)
Supplement: Supplemental Information 2 [file peerj-cs-07-680-s002.zip › PeerJ-RAWDATA/OLLIE (30).csv]

-0.03	-0.03	-1.14	-5.97	-0.42	-1.18
-0.01	-0.15	-1.15	21.15	0.15	-1.07
0.11	-0.04	-1.14	-20.96	-0.07	-1.68
0.04	-0.03	-1.13	1.76	0.61	-0.17
0.1	-0.02	-1.12	11.88	0.38	1.28
0.11083754585888698	-0.00844059491809456	-1.003856969675759	39.65	0.77	4.67
0.6188004216279228	0.005730749809677565	-0.9355329385188254	32.15	3.46	10.64
-1.7488152166021913	-0.1047195972331987	-1.480273058959004	-18.0	-18.28	2.26
1.9138850080600625	2.097929953367048	-1.8785919922358856	207.02	499.87	-79.65
-0.4137544341034713	0.33304773940419113	1.9312168154784084	176.6	-126.86	16.09
-1.2880765514481205	0.9727101163881684	0.8562697566650359	80.29301678261544	-253.34581880557369	100.62464012703545
-0.3642873409479477	0.2763372407401372	-0.026793647050000285	-37.07689048362109	-197.94345652427108	45.59882316306293
2.0713156332758893	1.2848787540441693	0.11339635745903895	-497.24717577207116	-423.69380604781503	-120.1534724414226
0.2053274645430452	-1.1552103177590278	-1.8071128060986488	-24.705738218405727	17.57860287529522	5.111134607078316
-0.30743359045474106	-0.6523743012802634	-1.0808783843060934	43.14154679405837	-18.355016375561927	8.095458918527898
-0.12167534481676215	0.06267970133177259	-1.1613727359479444	-35.518178845480435	-22.554594450651177	-24.24274546936944
-0.08701377417512565	-0.22437995084771467	-0.8297922625127623	20.65703253809189	14.618093446438476	9.387485157115606
-0.015534408337897073	-0.023776044988799202	-0.9658576807760401	33.168101148066405	21.5360882828728	9.890251511044037
0.07489583052905607	-0.41567745933435946	-1.0995648720119928	-21.660880813612682	-6.459308874899374	21.012801763524397
0.02684456006469646	-0.2849838608130455	-1.1824203446383574	1.1632841650293173	-12.1536501300247	-5.513793088020337
0.4549811727460452	-0.032615154222148696	-1.1033661468674758	-27.31	-0.1	-2.67
0.2495199384657661	-0.22041660508716632	-1.3897785300096053	35.83	-0.04	2.87
