# Supplementary material for: The classification of skateboarding tricks via transfer learning pipelines
Source: PeerJ Comput Sci. 2021 Aug 18;7:e680. doi: 10.7717/peerj-cs.680 (PMC8384043; doi:10.7717/peerj-cs.680)
Supplement: Supplemental Information 2 [file peerj-cs-07-680-s002.zip › PeerJ-RAWDATA/OLLIE (4).csv]

ax	ay	az	gx	gy	gz
0	0	0	0	0	0
0.08	-0.01	-1.14	0.57	0.12	-0.29
0.08	-0.01	-1.14	2.08	0.09	-0.11
0.08	-0.02	-1.14	2.55	-0.05	0.03
0.1	-0.03	-1.14	1.93	-0.27	-0.02
0.08	-0.03	-1.13	4.92	0.21	0.3
0.09	-0.04	-1.15	1.68	0.19	-0.06
0.07	-0.04	-1.14	-4.84	0.06	-0.58
0.08	-0.03	-1.13	-2.15	-0.01	-0.29
0.09	-0.02	-1.14	-1.31	0.04	-0.22
0.08	-0.03	-1.14	-3.42	-0.07	-0.46
0.09	-0.02	-1.13	-2.65	-0.08	-0.17
0.08	-0.01	-1.13	0.67	-0.43	-0.02
0.09	-0.01	-1.14	5.05	-0.23	0.27
0.08	-0.03	-1.15	5.76	-0.45	0.17
0.1	-0.04	-1.15	0.99	-0.31	0.06
0.08	-0.02	-1.14	-19.49	-0.69	-1.7
0.36	0.04	-1.1	3.57	0.54	0.41
0.14	0.07	-1.09	29.38	1.96	0.85
0.17	-0.01	-1.12	10.61	0.82	0.23
0.07	-0.13	-1.15	-4.9	0.35	-1.1
0.18	-0.09	-1.16	-17.28	0.54	-1.09
0.16	-0.02	-1.13	9.41	-0.23	0.84
0.44	-0.03	-1.11	23.74	0.39	3.77
0.41	-0.3	-1	47.62	1.4	14.52
-2	1.52	-2	20.73	20.91	15.49
2	2	-0.52	74.98	459.12	-33.53
-0.08	-0.03	0.99	46.32	-82.85	-14.6
-0.97	0.41	1.1	-40.79	-323.3	19.37
-0.46	0.06	-0.14	-50.26	-178.91	29.45
2	-0.38	-2	-314.23	499.87	-52.8
0.34	0.55	-0.76	-34.26	6.5	8.46
0.05	-0.03	-1.16	11.02	-0.23	-2.06
0.32	0.15	-1.13	24.8	0.36	1.98
0.1	0.03	-1.14	-23.65	-0.05	-2.31
0.12	0.01	-1.13	11.28	0.01	0.73
0	0.03	-1.14	0.69	0.27	0.33
0.1	-0.04	-1.15	21.27	-0.02	0.79
0.05	-0.05	-1.14	-15.66	0.02	-1.88
0.05	0	-1.14	-1.53	0.07	-0.7
0.09	-0.01	-1.14	-1.86	0.01	-0.38
