# Supplementary material for: The classification of skateboarding tricks via transfer learning pipelines
Source: PeerJ Comput Sci. 2021 Aug 18;7:e680. doi: 10.7717/peerj-cs.680 (PMC8384043; doi:10.7717/peerj-cs.680)
Supplement: Supplemental Information 2 [file peerj-cs-07-680-s002.zip › PeerJ-RAWDATA/OLLIE (5).csv]

ax	ay	az	gx	gy	gz
0	0	0	0	0	0
0.08	-0.03	-1.14	0.14	0.02	-0.43
0.08	-0.04	-1.13	1.5	-0.08	-0.23
0.08	-0.04	-1.14	2.49	-0.05	-0.19
0.08	-0.05	-1.12	2.08	-0.01	-0.17
0.08	-0.05	-1.13	-0.12	0.12	-0.31
0.08	-0.05	-1.14	-0.09	0.01	-0.41
0.08	-0.05	-1.13	0.87	0.18	-0.43
0.08	-0.05	-1.14	1.15	0.06	-0.25
0.09	-0.06	-1.13	2.66	0.19	-0.08
0.09	-0.06	-1.13	4.63	0.01	-0.05
0.08	-0.07	-1.13	3.36	-0.08	-0.15
0.09	-0.08	-1.13	2.66	0.18	-0.19
0.09	-0.08	-1.13	2.55	0.06	-0.11
0.09	-0.08	-1.12	-0.12	0.1	-0.2
0.09	-0.08	-1.13	-2.43	0.04	-0.54
0.08	-0.08	-1.14	-12.98	-0.08	-1.59
0.08	-0.02	-1.13	-30.62	-0.49	-3.21
0.11	0.03	-1.14	-13.74	-0.27	-1.19
0.14	-0.01	-1.14	7.65	-0.72	-0.51
-0.03	-0.03	-1.14	-5.97	-0.42	-1.18
-0.01	-0.15	-1.15	21.15	0.15	-1.07
0.11	-0.04	-1.14	-20.96	-0.07	-1.68
0.04	-0.03	-1.13	1.76	0.61	-0.17
0.1	-0.02	-1.12	11.88	0.38	1.28
0.17	-0.01	-1.13	39.65	0.77	4.67
0.55	0.02	-1.11	32.15	3.46	10.64
-2	0.05	-1.68	-18	-18.28	2.26
2	2	-2	207.02	499.87	-79.65
-0.18	0.11	2	176.6	-126.86	16.09
-1.29	1.06	0.95	108.89	-263.5	82.15
-0.53	0.01	0.03	-30.4	-192.49	72.3
2	1.27	0.23	-499.39	-433.65	-108.54
0.43	-1.04	-2	-36.41	24.8	9.39
-0.02	-0.56	-1.19	17.51	1.55	2.15
0.04	-0.13	-1.12	-6.11	0.5	-2.17
0.1	-0.14	-1.11	5.94	0.13	-0.29
0.07	-0.19	-1.12	7.67	-8.22	-4.41
0.14	-0.29	-0.99	5.85	0.57	0.33
0.14	-0.2	-1.22	-21.57	-1.68	-2.37
0.17	-0.1	-1.13	-27.31	-0.1	-2.67
-0.04	-0.11	-1.14	35.83	-0.04	2.87
0.04	-0.19	-1.11	-1.34	-0.98	-2.58
0.06	-0.17	-1.12	-0.43	0.07	-1.5
0.03	-0.2	-1.11	-2.06	-1.49	-2.9
0.14	-0.15	-1.12	-5.85	-0.02	-1.83
0.05	-0.15	-1.14	-17.37	-0.1	-2.48
0.04	-0.11	-1.15	-8.33	0.02	-2.22
0.08	-0.11	-1.13	8.08	0.01	-1.06
0.1	-0.14	-1.12	5.31	0.07	-0.93
