# Supplementary material for: The classification of skateboarding tricks via transfer learning pipelines
Source: PeerJ Comput Sci. 2021 Aug 18;7:e680. doi: 10.7717/peerj-cs.680 (PMC8384043; doi:10.7717/peerj-cs.680)
Supplement: Supplemental Information 2 [file peerj-cs-07-680-s002.zip › PeerJ-RAWDATA/OLLIE (6).csv]

0.0	0.0	0.0	0.0	0.0	0.0
0.07	0.02	-1.15	-4.28	0.23	-0.73
0.07	0.02	-1.15	14.6	0.6	0.91
0.1	0.0	-1.15	12.94	0.22	0.72
0.07	-0.01	-1.15	8.62	0.32	-0.22
0.09	-0.02	-1.14	4.95	0.93	-0.33
0.09	-0.02	-1.16	0.04	0.92	-0.51
0.09	-0.02	-1.15	0.2	0.66	-0.39
0.08	-0.02	-1.14	-2.56	0.61	-0.64
0.07	-0.02	-1.15	-9.09	0.63	-1.03
0.09	0.0	-1.15	-7.93	0.41	-1.2
0.09	0.0	-1.14	2.48	1.06	-0.51
0.09	-0.01	-1.15	8.74	1.12	0.33
0.08	-0.02	-1.15	3.81	1.28	-0.24
0.08	-0.02	-1.15	4.36	0.58	-0.13
0.09	-0.02	-1.14	0.48	0.55	-0.13
0.06	-0.02	-1.16	-4.48	0.31	-0.82
0.09	-0.01	-1.15	-2.31	0.29	-0.45
0.07	-0.02	-1.16	2.82	0.63	-0.74
0.06	-0.02	-1.16	-30.35	0.54	-3.13
0.12	0.12	-1.14	-34.7	-0.17	-3.4
0.11	0.05	-1.16	-1.28	-2.5	-0.13
0.03	-0.01	-1.14	-22.91	6.02	-4.04
0.06	-0.02	-1.17	64.74	10.61	4.62
0.2	0.0	-1.16	2.97	0.86	2.22
0.4544411045983491	0.4240197352083327	-1.031442868416184	-40.09	-1.01	-2.35
-0.1928824409175657	0.11436239682948443	-1.5579144633399669	-2.73	-0.79	-2.18
-0.023943363201116064	-0.12999868503213477	-0.7359061442519296	-23.98	-1.83	-3.19
0.9993808704227538	0.37922893467410657	-0.7826553675219788	68.89	0.32	7.91
-1.656722892004067	0.621345830107353	-1.7994897386964346	41.93	-34.52	6.83
-2.0895102746429686	0.31769874352595484	0.05481856970369203	374.27617281171285	453.3112005098247	76.87791281660589
0.3963125568666577	0.23703707743284957	0.6592085900771812	-234.39976863032814	-39.695199206951486	-27.23820201805327
-0.8866711563603443	0.5381595403778365	1.460735789665827	256.93700119600084	-452.87040657715187	-20.870532398094028
-0.42129434397829135	0.4272861526098714	0.2208545418442792	301.3175284490059	-320.84913932970164	208.5826542161384
-0.11990496123650954	0.2155216225580745	0.10690708707201299	-320.5889359731938	-50.43255618880042	180.71864989013793
-1.4042829164271404	-0.23839103959100527	-1.4362575182675745	-214.17109905558743	-40.2722268799551	-53.922523350927385
0.3029780862454342	-0.5210755440912833	-1.213185487131103	57.957836836830516	-46.070979092266064	-2.610266538024817
-0.08851623526578623	-0.1047451007507898	-1.0001124503173204	44.10596978097285	37.515351781613774	7.967939290497001
0.5580997716848596	0.1593172913565644	-1.156512133921175	38.100554255567474	16.64149207408712	19.215501701802733
-0.31551828886003375	-0.5176862415501255	-0.9204863072308347	44.21825394860143	41.50538462214505	36.977027927232434
0.5520960418982127	-0.24706422351310414	-0.7956592284395243	-113.98	48.49	5.79
-0.11140117589906923	0.3903742182793547	-1.6232567735627157	-58.68	-0.17	-5.25
0.5352501820476774	-0.47379774049148465	-1.033114464688435	-26.93	0.66	-2.96
0.39605321766443435	-0.37897680823534086	-0.7117844642433268	-7.95	0.37	-0.82
0.4513463431420394	0.4069722126536304	-0.9003233827919884	-9.92	0.05	-1.09
-0.20941680307112392	-0.11985053890599681	-0.9523170916646067	-7.61	0.02	-0.74
0.06	-0.03	-1.16	-6.76	0.6	-0.99
0.08	0.0	-1.15	-19.0	0.23	-1.42
0.07	0.01	-1.16	-10.01	0.45	-1.16
0.09	0.02	-1.14	-0.51	0.72	-0.58
0.08	0.01	-1.15	0.77	0.43	-0.55
0.08	0.01	-1.15	-2.33	0.83	-1.11
0.09	0.01	-1.16	-51.49	0.34	-5.92
0.05	0.07	-1.16	-39.2	-0.03	-2.7
0.09	0.1	-1.17	-14.94	0.89	-2.03
0.15	0.07	-1.15	3.56	0.19	0.57
0.08	0.1	-1.14	6.98	0.93	0.07
0.14	0.1	-1.15	17.59	0.83	1.03
-0.08	0.07	-1.15	10.86	1.96	0.71
0.15	0.06	-1.15	9.69	2.2	1.93
0.13	0.04	-1.14	60.43	3.59	6.58
