# Supplementary material for: The classification of skateboarding tricks via transfer learning pipelines
Source: PeerJ Comput Sci. 2021 Aug 18;7:e680. doi: 10.7717/peerj-cs.680 (PMC8384043; doi:10.7717/peerj-cs.680)
Supplement: Supplemental Information 2 [file peerj-cs-07-680-s002.zip › PeerJ-RAWDATA/OLLIE (7).csv]

0.0	0.0	0.0	0.0	0.0	0.0
0.21	0.0	-1.14	-10.5	-0.19	-1.06
0.09	0.01	-1.18	-2.35	0.25	0.83
-0.01	-0.02	-1.16	3.25	-1.4	1.25
-0.04	-0.01	-1.16	12.2	0.86	1.05
0.09	-0.02	-1.16	-5.73	-0.59	-0.56
0.07	-0.01	-1.15	-1.68	0.16	-0.37
0.09	0.0	-1.15	-6.64	0.34	-0.4
0.12	0.0	-1.16	-2.26	0.01	-0.54
0.1	0.0	-1.16	-4.67	0.07	-0.37
0.09	0.0	-1.15	-5.89	-0.31	-0.43
0.07	0.01	-1.14	-3.4	0.24	-0.39
0.09	0.01	-1.14	1.37	-0.16	-0.13
0.11	0.01	-1.16	1.89	-0.08	-0.1
0.14	0.02	-1.14	10.46	-1.06	0.48
-0.03	-0.01	-1.15	12.4	0.45	0.22
0.13	-0.01	-1.14	8.55	1.37	1.31
0.04	-0.03	-1.16	-11.88	-2.56	-0.5
0.12	0.0	-1.13	-40.6	-0.07	-3.73
0.18	0.09	-1.13	-17.01	-1.98	-1.38
0.02	-0.05	-1.14	13.18	4.94	-0.31
-0.07	0.02	-1.13	72.52	4.08	5.08
0.21	-0.05	-1.16	13.69	2.42	-2.45
0.16	-0.05	-1.15	36.58	0.82	0.77
0.17	-0.06	-1.15	40.41	1.72	4.97
-0.5105393074056737	0.18652879863582877	-1.2925396341118063	38.3	2.62	-0.01
0.348125795239991	0.12787897581667337	-1.5028900439935793	42.56	3.29	16.15
0.29381611048739714	-0.25730527379820567	-1.4527496165099296	-6.78	17.09	28.19
-2.4521233095049952	-2.0091792922001717	-2.3049744502958966	-73.85	383.66	-150.77
0.13244626864257725	-0.5701576227393885	2.3820680635501232	166.44	498.98	10.51
-0.7366266235266649	-0.15905956494621837	1.9478146562177816	-17.79999247754091	-408.5014261848015	13.31888259228748
-0.9085145161825744	0.35537408171089424	0.8511041150856243	-93.27547247114074	-507.50037924751393	27.612328509551126
-0.213795596681113	0.11558654924854878	0.32022586337498504	536.2834457731007	-169.62750303395754	275.38514673408883
1.5633911480775584	2.222608258925959	1.555910550532395	539.9437279402329	-457.91271764894526	246.23187737194533
-0.38016642231243025	-0.9795963388615143	-1.1183735230093204	-125.33641825174294	67.5178290750225	23.53731747640566
-0.6056754582059698	-0.643028237357844	-0.9097425498497103	-148.96894920217625	46.70826129478296	-58.51715513862808
0.3716739462103653	-0.5151230084529238	-1.0752931715526473	45.899383249658726	-46.7629349753607	-0.3388371227928749
-0.19053024467045362	-0.09498978192875204	-0.7741122923716074	75.57717874829495	47.338383194296156	-19.296367596457273
0.5931816061167737	-0.0313342730308957	-1.2750353825079157	66.80565421718612	-37.08102493675496	10.834078128920968
0.6727835695257148	-0.1628002255149135	-1.5793336427052753	47.09836710117664	1.4726766034850527	-20.443953099018582
0.3579117352375627	-0.21335796857735678	-0.8109721920309203	59.59	12.88	8.82
0.39892143148024595	-0.6091111831297136	-1.3432393661742075	90.6	8.1	8.94
-0.20130819915770254	-0.05253195480682793	-0.865400475494264	103.11	22.45	18.88
-0.04392900740001304	-0.43251270601458736	-0.45777042704288395	-1.44	31.4	14.07
0.4769108821814494	-0.14460422381588028	-0.8332399093455262	-96.93	15.66	-6.77
0.5552608288908185	-1.0456593218331618	-0.4238807352019307	-124.52	-11.26	-24.98
