# Supplementary material for: The classification of skateboarding tricks via transfer learning pipelines
Source: PeerJ Comput Sci. 2021 Aug 18;7:e680. doi: 10.7717/peerj-cs.680 (PMC8384043; doi:10.7717/peerj-cs.680)
Supplement: Supplemental Information 2 [file peerj-cs-07-680-s002.zip › PeerJ-RAWDATA/OLLIE (8).csv]

0.0	0.0	0.0	0.0	0.0	0.0
0.09	-0.02	-1.15	1.79	-0.07	-0.03
0.08	-0.01	-1.14	-0.28	0.06	-0.12
0.09	0.0	-1.14	-1.6	-0.08	-0.12
0.08	0.0	-1.15	4.5	0.01	0.46
0.1	-0.01	-1.15	5.95	0.27	0.43
0.07	-0.01	-1.15	2.56	0.03	0.2
0.09	0.0	-1.15	1.15	-0.13	0.17
0.08	0.0	-1.14	3.21	0.1	0.2
0.08	0.0	-1.15	4.22	-0.16	0.37
0.05	-0.02	-1.15	10.6	0.07	0.82
0.09	-0.04	-1.14	5.98	0.51	0.18
0.05	-0.03	-1.15	1.73	-0.46	0.08
0.08	-0.03	-1.14	-5.06	0.06	-0.37
0.02	-0.02	-1.15	-9.18	-0.74	-1.24
0.11	-0.02	-1.14	-4.22	0.62	-0.11
0.12	0.0	-1.12	24.14	2.76	2.32
0.12	-0.01	-1.15	36.69	1.6	2.98
-0.03	-0.01	-1.14	12.43	-0.1	0.81
0.12	-0.13	-1.14	-4.37	-0.42	-1.97
0.15	-0.03	-1.13	-6.25	-0.81	-1.01
0.35	-0.05	-1.14	10.82	-0.25	3.6
0.49	0.04	-1.44	35.24	12.94	17.4
-2.0	-2.0	-2.0	255.59	136.12	-10.92
-1.77	-0.47	2.0	-240.73	499.58	45.74
-0.16913262885337305	-1.6987134065654064	0.5684498670001995	27.73	-108.22	-32.96
-0.6912526443827681	0.2618306548027604	0.32890076149357417	120.04	-309.29	-7.57
-0.5009146385039435	-0.12048372885554637	0.4550454923559296	35.84	-62.75	45.07
1.6378592904249443	0.12620285823967253	-2.0556583319813555	-379.15	-42.34	-144.64
0.11222654187306158	0.8172875113335313	-0.8983228201848557	-81.4	-18.17	-24.98
-0.06667224514838942	0.2449316328170041	-0.7110374539298466	-118.56595761450353	38.74716234979206	29.255396293652183
0.08781448697847516	0.84758303717471	-0.35910338788096635	95.5371419542156	-70.28357445863566	54.05267769910516
-0.17129591444426548	0.6231616716426585	-1.0316032760148317	-1.5026576124999362	26.48846682663542	17.296261597234402
0.1624313048719593	0.4988133131590327	-0.7327278489742437	-15.363229696012063	-46.72701275729995	10.263490856335256
0.5535434011360162	0.30232980388403186	-1.4759003831887136	22.06869341233758	-45.38084125551843	47.94108331168957
0.38376272998615873	-0.16800700036155797	-1.6014565814271395	74.73524000049403	-22.96025199199455	34.152964849560576
0.4707071628561603	0.46033500233927815	-1.483626373410877	55.83724364453589	-36.3171944905467	17.452860122578446
-0.11605541618913712	0.1096159595029744	-0.9474088761641296	51.51476115448967	48.37853673561697	3.016151094385294
0.43724308991895966	0.010804005060249394	-0.7597294483002274	79.04635674957059	38.18808427518897	-41.4661393085858
0.38739243886705543	0.4656244329071406	-0.7515934156603413	47.19603734131446	43.39920705730754	-43.78804358628793
-0.07320587473134775	-0.4370958922589029	-1.5022941108986032	-2.42	-0.23	-0.78
-0.2889177324603986	-0.08618119759274699	-0.8504262147484277	-2.7	-0.31	-0.15
0.25127596281607234	0.10418769893187153	-1.2309227776657337	4.72	0.09	0.2
-0.25114488010130404	0.018735026820178052	-0.7553729501225007	3.69	-0.01	0.34
-0.12708353618475549	-0.35266225406231066	-1.4892721069595765	-0.36	-0.02	-0.11
