# Supplementary material for: The classification of skateboarding tricks via transfer learning pipelines
Source: PeerJ Comput Sci. 2021 Aug 18;7:e680. doi: 10.7717/peerj-cs.680 (PMC8384043; doi:10.7717/peerj-cs.680)
Supplement: Supplemental Information 2 [file peerj-cs-07-680-s002.zip › PeerJ-RAWDATA/OLLIE (9).csv]

0.0	0.0	0.0	0.0	0.0	0.0
0.08	-0.01	-1.14	0.57	0.12	-0.29
0.08	-0.01	-1.14	2.08	0.09	-0.11
0.08	-0.02	-1.14	2.55	-0.05	0.03
0.1	-0.03	-1.14	1.93	-0.27	-0.02
0.08	-0.03	-1.13	4.92	0.21	0.3
0.09	-0.04	-1.15	1.68	0.19	-0.06
0.07	-0.04	-1.14	-4.84	0.06	-0.58
0.08	-0.03	-1.13	-2.15	-0.01	-0.29
0.09	-0.02	-1.14	-1.31	0.04	-0.22
0.08	-0.03	-1.14	-3.42	-0.07	-0.46
0.09	-0.02	-1.13	-2.65	-0.08	-0.17
0.08	-0.01	-1.13	0.67	-0.43	-0.02
0.09	-0.01	-1.14	5.05	-0.23	0.27
0.08	-0.03	-1.15	5.76	-0.45	0.17
0.1	-0.04	-1.15	0.99	-0.31	0.06
0.08	-0.02	-1.14	-19.49	-0.69	-1.7
0.36	0.04	-1.1	3.57	0.54	0.41
0.14	0.07	-1.09	29.38	1.96	0.85
0.17	-0.01	-1.12	10.61	0.82	0.23
0.07	-0.13	-1.15	-4.9	0.35	-1.1
0.18	-0.09	-1.16	-17.28	0.54	-1.09
0.16	-0.02	-1.13	9.41	-0.23	0.84
0.44	-0.03	-1.11	23.74	0.39	3.77
0.41	-0.3	-1.0	47.62	1.4	14.52
-2.217491152364909	1.7208668224822146	-1.6481853012412784	20.73	20.91	15.49
2.167832432510799	2.1834178832162268	-0.3109347387125859	74.98	459.12	-33.53
-0.36073578090252895	0.26717465958202546	1.4668506427343324	46.32	-82.85	-14.6
-1.1024599150008347	0.4379612834551779	1.0487480271422167	-40.79	-323.3	19.37
-0.6258375583963229	-0.009986848681721783	-0.23654124026544887	-50.26	-178.91	29.45
1.9024546983912995	-0.7357835171978572	-1.7444054503615738	-350.750084725741	464.01462548276464	-91.0682582875024
0.6251795498261024	0.8581787485440165	-0.47335321995449775	-24.7771345347617	-41.347757503092495	56.066850212383734
0.06612983636989518	-0.24857322038425897	-1.1740245306990098	5.715212104529744	-23.315275240791248	-20.708381070304274
0.2794526468234981	0.48036554902054196	-0.6853540868131078	43.0912173984329	16.274207477008318	49.18877752194688
0.4626253502102241	0.16451916268645336	-1.5356621684602692	24.072467266905996	-20.671675464822933	-23.25636913451775
0.4409591214827798	-0.38565771510918934	-0.7383241672347151	31.88042141128075	-19.377421315230865	10.7398333047684
0.3987509241660414	0.42683876930847064	-1.5021116929227847	-31.918416585311693	-46.77668898282709	9.560728522345935
0.5766659653096039	0.06874335832288606	-1.3431617770775408	-28.157089390955303	9.433851339804288	-4.073736900495162
-0.3382351302303544	-0.104409646058313	-1.1104483370569769	-48.55238771169486	16.811529290748116	-42.376585447471214
0.23697855997477685	-0.4841493064207407	-0.9477702342420924	-35.15582629237343	24.456640013762375	-12.559469806976782
0.5430236991134242	-0.4299750018035635	-0.9863310178236442	-1.86	0.01	-0.38
