# Supplementary material for: The classification of skateboarding tricks via transfer learning pipelines
Source: PeerJ Comput Sci. 2021 Aug 18;7:e680. doi: 10.7717/peerj-cs.680 (PMC8384043; doi:10.7717/peerj-cs.680)
Supplement: Supplemental Information 2 [file peerj-cs-07-680-s002.zip › PeerJ-RAWDATA/PS (10).csv]

0.0	0.0	0.0	0.0	0.0	0.0
-0.71	-0.02	-0.82	3.72	-0.52	-3.32
-0.67	-0.03	-0.85	7.14	-0.58	-6.53
-0.7	-0.04	-0.83	3.01	0.06	-1.89
-0.69	-0.04	-0.84	-0.6	0.0	0.81
-0.7	-0.04	-0.83	-0.41	0.22	0.69
-0.68	-0.03	-0.84	0.5	0.17	0.2
-0.69	-0.04	-0.85	-1.04	0.13	1.85
-0.71	-0.03	-0.83	-0.15	0.05	1.29
-0.7	-0.04	-0.83	2.41	-0.12	-1.75
-0.7	-0.04	-0.83	3.82	-0.27	-2.99
-0.7	-0.04	-0.84	2.79	-0.04	-2.3
-0.68	-0.04	-0.85	-0.49	0.16	1.49
-0.71	-0.04	-0.83	0.14	-0.3	0.33
-0.7	-0.05	-0.83	3.59	-0.47	-2.41
-0.69	-0.05	-0.84	2.61	-0.3	-1.95
-0.69	-0.05	-0.84	2.38	-0.33	-1.8
-0.7	-0.06	-0.84	3.47	-0.03	-2.73
-0.69	-0.06	-0.85	1.53	-0.3	-0.55
-0.69	-0.06	-0.83	3.71	-0.81	-3.05
-0.7	-0.08	-0.83	3.82	-0.01	-3.86
-0.7	-0.08	-0.84	-17.82	1.36	17.29
-0.68	-0.03	-0.86	-52.53	5.85	49.9
-0.69	0.03	-0.85	-2.69	-3.58	3.32
-0.82	0.07	-0.75	8.2	4.68	-8.22
-1.105359802790773	-0.4294362366357411	-0.8854309417213801	28.6	16.08	-21.42
-0.8816018588201128	0.17429544014049184	-1.3481807761209943	14.55	-4.26	-10.27
-0.5390167759123425	-0.1711068664057266	-0.9707963110385718	37.24	-0.45	-39.26
-0.7198646895083974	-0.31236330767727133	-0.5835212194319044	-13.31	3.29	14.2
-0.9395263089565569	-0.03696231118438814	-1.2448500388120762	-13.69	1.3	17.41
-0.449522830990584	-0.42629002251356973	-1.7927904128344738	-31.527826157504027	-4.206631502689494	78.20448354259074
-1.0221122219555683	-0.08240435706559768	-0.5418577933978422	-7.269807411717011	111.54793849740948	55.911779376974266
-1.380264579122423	-0.6076431013905825	2.1760735752531533	235.08840220731915	502.848722640554	-492.18545524831967
1.1130750431977	-0.4358231389214844	2.1129084269159084	-424.2024791085946	309.0312191106164	-529.2213240239386
0.02727652454352819	-0.14275965954018022	0.6824741684312692	-139.05279801885618	-411.6608804691569	-534.4116264398316
-0.5040593575220161	0.20092798803174314	0.2848942676024969	-209.43039705855725	-316.95068235498985	-493.1756646045328
1.5200262786821903	-1.622678131759936	1.5696464570780757	-303.0217833922651	-373.4783352335375	-460.44289403268715
2.0077874244307483	1.0917533624420108	2.0038620673692034	464.96936253485205	-521.0723563616733	-390.3145340658297
0.2759460687715294	-0.13973399937843856	-0.33442013566265616	184.91029807719684	228.35667174001517	46.14435652578747
-1.6905181825372364	-0.41943562725234346	0.02039406177526043	200.64710339079323	44.495458342091354	-83.72775735636264
-0.7464779698292464	-0.11857882618083027	-0.4273770732180546	105.36	47.94	-64.67
-0.49	-0.66	-0.65	31.59	-15.17	-34.27
-0.57	-0.63	-0.35	-137.1	19.74	130.1
-0.84	-0.36	-0.54	-98.58	2.28	79.73
-0.49	-0.85	-0.18	10.84	-156.35	-88.13
-0.68	-0.47	-0.08	-4.95	-31.95	15.79
-0.7	-0.32	-0.72	-104.47	13.61	108.42
-0.47	-0.36	-0.5	-366.64	49.53	378.08
0.3	1.04	-1.65	127.24	-30.41	-242.9
0.42	-0.38	-0.65	77.47	-64.84	-120.33
-0.82	0.0	-0.81	3.6	3.12	18.17
-0.86	-0.03	-0.9	-10.66	7.38	16.55
-0.73	-0.03	-0.86	-2.43	-2.0	-11.74
-0.71	0.01	-0.91	3.28	-3.39	4.62
-0.85	0.06	-0.9	2.35	-8.85	-8.42
