# Supplementary material for: The classification of skateboarding tricks via transfer learning pipelines
Source: PeerJ Comput Sci. 2021 Aug 18;7:e680. doi: 10.7717/peerj-cs.680 (PMC8384043; doi:10.7717/peerj-cs.680)
Supplement: Supplemental Information 2 [file peerj-cs-07-680-s002.zip › PeerJ-RAWDATA/PS (11).csv]

0.0	0.0	0.0	0.0	0.0	0.0
-0.26	0.05	-1.08	13.76	-0.23	-0.59
-0.25	0.03	-1.09	22.79	-1.86	-4.77
-0.27	0.01	-1.08	9.4	0.0	-2.56
-0.24	0.02	-1.09	-3.47	2.09	-0.03
-0.25	0.02	-1.09	-3.73	-2.03	2.14
-0.25	0.02	-1.08	-15.05	0.75	6.37
-0.27	0.05	-1.09	-13.51	3.85	2.16
-0.24	0.04	-1.08	3.85	-2.61	0.26
-0.25	0.04	-1.09	-1.3	1.51	0.03
-0.25	0.05	-1.09	-6.67	-0.03	2.55
-0.25	0.05	-1.09	2.43	-0.99	0.54
-0.26	0.04	-1.08	-0.5	0.37	1.35
-0.25	0.05	-1.08	-2.67	-0.82	1.32
-0.24	0.05	-1.08	2.06	0.4	0.02
-0.26	0.05	-1.08	14.87	-0.58	-2.36
-0.27	0.02	-1.07	27.74	-0.79	-4.91
-0.24	0.0	-1.09	3.77	0.95	-1.14
-0.23	0.0	-1.1	-31.51	-2.32	9.15
-0.27	0.06	-1.09	-51.15	4.28	10.8
-0.34	0.08	-1.04	-4.46	-3.74	1.23
-0.16	0.06	-1.09	-0.52	-3.19	1.3
0.08	0.26	-0.93	138.66	-61.48	-26.59
-0.45	-0.09	-1.28	161.31	80.98	-33.52
-0.24	0.02	-1.1	-76.02	-101.43	34.39
0.27166332190471687	-0.10121774885493254	-1.0397722958922588	-12.46	37.44	-0.62
-0.14678624527513484	0.21762176652847937	-1.332558854779328	-1.54	7.32	21.06
0.19251715192517077	-0.4862270268728093	-1.2581296882491189	-57.62	-75.1	187.47
-1.7688775538970947	-1.747931338326732	-2.02197565855332	-258.53	498.97	-224.62
0.08176236675173609	1.611078643302432	-0.5570026150640769	502.44	409.29	-495.48
-1.541794999280744	0.18552517793795842	-0.6499870080681094	454.1256501017404	-220.21120682423688	-512.9050222539045
-0.5605162291071724	-0.26279777348769623	0.241469978854986	312.6525723781293	-518.7400917182753	-516.318093924042
2.2242220276383797	2.150864400957314	1.7364566000422073	504.32523122303775	-48.46582061685373	-90.32995475285321
2.099775508493323	2.0604563965510088	0.4852403644002374	304.8071709373175	497.33825790134335	505.1230535926034
-1.4733759894557086	-0.3627565195840724	-0.41728202480946186	292.3846860287581	-169.63932787715922	-38.35065571216036
-0.9540989060700289	-0.554395007453679	-0.32712663831373867	62.801350682563125	42.61716373245396	-41.32420032301408
-1.8757397587189066	-1.0370184727473193	0.46340733567448156	-10.825457054145183	-113.1097099557756	-2.6939029000206784
0.9446053921874417	0.1885091181248767	-1.5775787773775534	-66.55264094387783	486.3317108914116	151.51650824968112
-0.9771189507524347	-0.5591456752514274	-0.07055922783506496	-27.519137254543736	-234.03936233453115	-50.289364609054644
-0.6732611015631317	0.08183762022649613	-1.1091333872103137	46.88604434814581	38.77294845015273	6.237084927309186
-0.6811493963120968	-0.42162799748591934	-1.1450127351484531	-16.78	-4.7	18.55
-0.72	-0.05	-1.21	-79.15	-22.76	45.47
-0.72	-0.18	-0.91	-18.69	3.58	12.19
-0.53	-0.14	-0.97	-71.33	21.73	56.77
-0.52	-0.06	-0.98	-93.97	22.58	72.45
-0.48	-0.07	-1.08	-153.31	1.53	86.65
-0.63	0.05	-0.99	16.01	-9.05	-20.07
-0.54	0.17	-0.91	-36.84	2.93	21.53
