# Supplementary material for: The classification of skateboarding tricks via transfer learning pipelines
Source: PeerJ Comput Sci. 2021 Aug 18;7:e680. doi: 10.7717/peerj-cs.680 (PMC8384043; doi:10.7717/peerj-cs.680)
Supplement: Supplemental Information 2 [file peerj-cs-07-680-s002.zip › PeerJ-RAWDATA/PS (12).csv]

0.0	0.0	0.0	0.0	0.0	0.0
-0.51	-0.07	-0.97	2.29	0.31	-0.94
-0.51	-0.07	-0.97	2.72	0.34	-1.23
-0.52	-0.08	-0.97	5.56	-1.13	-3.43
-0.51	-0.08	-0.97	5.97	-0.39	-2.76
-0.51	-0.09	-0.97	1.71	0.19	0.07
-0.52	-0.09	-0.97	-0.49	-0.18	1.04
-0.51	-0.09	-0.97	-2.18	-0.16	1.73
-0.51	-0.09	-0.97	-5.63	1.21	4.19
-0.53	-0.08	-0.97	-3.42	0.35	2.36
-0.51	-0.08	-0.97	-0.55	0.19	1.56
-0.52	-0.08	-0.97	-2.17	0.9	2.31
-0.51	-0.08	-0.97	-2.93	0.43	2.16
-0.52	-0.08	-0.97	-2.18	0.23	2.52
-0.5	-0.07	-0.97	-2.24	0.95	2.34
-0.52	-0.07	-0.97	3.28	-0.18	-0.36
-0.51	-0.08	-0.98	5.65	-0.74	-1.95
-0.52	-0.08	-0.97	-13.88	0.28	7.87
-0.51	-0.06	-0.99	-43.54	0.11	25.56
-0.54	0.02	-0.98	-55.37	0.26	26.33
-0.51	0.06	-0.96	1.28	-0.04	1.47
-0.44	0.05	-1.01	5.18	-18.67	-14.91
-0.46	0.01	-1.01	16.41	-0.49	-17.31
-0.61	-0.05	-0.96	20.85	0.84	-4.41
-0.59	-0.05	-0.93	-8.87	3.44	2.68
-0.5288109301133712	0.09104745687604265	-0.9822437437340212	-30.58	-3.02	19.29
-0.22501226795656476	-0.1206437563176554	-0.9692490703073731	-5.04	0.68	4.42
-0.1626498780595741	0.11946250611270925	-1.3070557103176539	-107.13	83.9	106.51
-2.0249356978759323	-1.8244714097764785	-2.070190949554148	-268.92	413.27	-258.62
-1.1230478254681204	-0.7449105232243725	1.8739821216019297	502.44	498.97	-495.48
-1.0048990427107747	0.5759708760262994	-1.157878154340402	-67.94249575327353	-523.2435354454707	-515.962943906541
-0.9564088476259032	0.0382321830790954	-0.24103010536110214	55.42031727204508	-512.9399356776037	-504.5831783727294
0.01916725694615387	-0.7039744308859487	1.1517847663906453	-518.6231853887651	187.5303494690088	-47.96523930772278
1.799393592815448	1.8543801330349343	2.1418884919199943	-495.81116908474723	497.53230413492406	532.5870366771071
-1.1157315229132614	0.11034926412024883	-0.7579869022982011	123.98509945863755	-13.680056249899469	-99.09273677423272
-0.6059342905056133	0.1956680951001556	-0.8439267100053534	65.86419404423172	-3.6764671085949487	-72.85880352830281
-0.5488240563122404	-0.1843667438205666	-1.1749673644989234	-113.10046022373427	3.533849787223092	62.18951196642145
-0.6991738292233085	-0.09314711013621774	-1.0798680998396315	-43.34025982020499	4.347782866518383	14.278810961708782
-1.0232458718857942	0.6129077859469105	-0.8186835093524855	166.39606678240756	-345.9512032326522	-228.6427390796553
-0.8123240188508323	-0.0494781501483077	-0.7390927800932534	37.689015219410514	15.698299836140084	-34.18665541607787
-0.6005517558657916	0.21002504427682464	-0.9823440256002298	18.69	-20.32	-26.53
-0.49	0.04	-0.99	-22.18	3.42	14.75
-0.48	0.05	-0.99	5.14	-0.58	-1.83
-0.54	0.04	-0.98	5.77	-1.63	-4.42
-0.59	0.05	-0.92	-11.02	1.42	7.97
-0.53	0.05	-0.97	0.06	1.96	2.43
-0.52	0.04	-0.97	2.79	-1.34	-1.22
-0.52	0.05	-0.95	-11.69	1.8	8.31
-0.54	0.07	-0.95	-8.38	0.4	5.5
