# Supplementary material for: The classification of skateboarding tricks via transfer learning pipelines
Source: PeerJ Comput Sci. 2021 Aug 18;7:e680. doi: 10.7717/peerj-cs.680 (PMC8384043; doi:10.7717/peerj-cs.680)
Supplement: Supplemental Information 2 [file peerj-cs-07-680-s002.zip › PeerJ-RAWDATA/PS (13).csv]

0.0	0.0	0.0	0.0	0.0	0.0
-0.53	-0.05	-0.96	-3.33	0.55	3.21
-0.55	-0.05	-0.96	-0.43	0.34	1.93
-0.55	-0.06	-0.97	0.49	0.58	0.51
-0.54	-0.05	-0.96	-0.06	0.54	0.69
-0.54	-0.05	-0.96	1.21	0.32	0.43
-0.54	-0.06	-0.96	-1.28	0.19	1.38
-0.54	-0.05	-0.96	-2.67	-0.35	2.22
-0.53	-0.05	-0.97	-2.49	0.69	3.06
-0.54	-0.05	-0.95	-0.63	0.98	1.55
-0.53	-0.05	-0.96	-0.66	-0.12	0.62
-0.54	-0.06	-0.96	-8.57	1.01	6.52
-0.54	-0.03	-0.96	-1.76	0.29	1.56
-0.54	-0.05	-0.96	5.22	0.22	-2.41
-0.55	-0.05	-0.96	7.79	-0.45	-4.42
-0.54	-0.06	-0.95	-0.21	0.02	0.8
-0.53	-0.05	-0.96	1.66	0.37	-0.5
-0.54	-0.05	-0.95	2.55	-0.71	-1.81
-0.55	-0.06	-0.95	5.28	-0.36	-2.12
-0.52	-0.06	-0.97	-27.63	0.35	16.66
-0.52	-0.02	-0.97	-40.4	2.92	27.27
-0.43	0.0	-0.95	-15.07	9.71	8.57
-0.37	-0.07	-1.09	12.56	1.51	-11.52
-0.62	-0.04	-0.89	18.44	-1.23	-10.8
-0.51	-0.07	-0.98	14.75	-0.82	-10.5
-0.5634803194026907	-0.16909639047970482	-0.9965721914488753	-11.82	0.93	10.34
-0.44299503814329844	-0.12592067273571916	-1.3006496933672067	-7.3	1.44	10.2
-0.14540750191009233	-0.14333563977010927	-1.6759822836074174	20.35	-14.61	12.29
-2.1687958969495287	-1.9873877711972465	-2.1327879572711463	-367.6	226.97	163.39
1.8375909208632548	2.0601580243697737	2.18997002888392	502.44	498.97	-495.48
-0.3359711900556357	-0.22017428276619544	1.6340126524458782	59.51555641638709	504.99010444843543	-522.6229926606513
-0.6135129625159554	0.0400978808265019	0.3348362860427284	-91.37087433653906	-100.75653603493464	-482.61966208650216
-0.6887698285112163	0.044644526473335666	0.1601776841844212	-114.40592593451511	-514.922865096114	-514.9069902587644
2.2934979659464054	2.258770713101711	-1.9421470197554995	-500.7747016275315	512.6243830073772	247.27270044641233
-1.2695692479459275	-0.15072147957581275	0.024980152933232906	-133.47425223986374	-149.5466256628439	50.073352871022145
-0.9488204323554725	0.01022028588550225	-1.044349363547808	84.01548290779613	14.074685191715933	-51.87219837406698
-0.3229712459516078	-0.10192188098968422	-1.031038566519523	-22.066407437434147	-24.561413071365124	13.619913936138317
-0.27825011216511103	0.3859495115830972	-1.2245438778448572	51.39762154495636	-24.97376850346732	-31.219723110328665
-0.5452531528167863	0.1759534698991007	-1.2032236915773216	-1.8772989772765847	-19.83821422832225	-41.10113419467653
-0.45394901886485917	0.37759098399358787	-1.1335703352177506	-21.21714285149329	-20.501159153129812	-24.463656077389963
-0.6848041598805993	-0.1863134303849431	-0.9275185016043014	-6.95	0.2	1.56
-0.56	0.11	-0.95	22.37	-0.49	-11.64
-0.47	0.09	-1.0	-12.61	3.68	9.97
-0.57	0.1	-0.92	3.48	-1.2	-2.85
-0.53	0.09	-0.97	-14.72	0.84	10.42
-0.37	0.11	-1.09	-35.69	-0.21	20.0
-0.56	0.16	-0.95	13.45	-1.87	-11.34
