# Supplementary material for: The classification of skateboarding tricks via transfer learning pipelines
Source: PeerJ Comput Sci. 2021 Aug 18;7:e680. doi: 10.7717/peerj-cs.680 (PMC8384043; doi:10.7717/peerj-cs.680)
Supplement: Supplemental Information 2 [file peerj-cs-07-680-s002.zip › PeerJ-RAWDATA/PS (14).csv]

0.0	0.0	0.0	0.0	0.0	0.0
-0.52	-0.02	-0.97	8.98	-0.41	-5.57
-0.52	-0.02	-0.97	6.69	-0.41	-3.72
-0.53	-0.02	-0.97	9.83	-0.56	-4.99
-0.51	-0.04	-0.98	5.24	-0.42	-2.48
-0.52	-0.04	-0.98	-0.23	0.02	0.87
-0.53	-0.05	-0.98	1.33	0.29	0.54
-0.53	-0.05	-0.98	3.69	-0.12	-1.63
-0.52	-0.05	-0.97	5.4	-0.18	-2.67
-0.52	-0.05	-0.97	3.22	-0.41	-1.57
-0.51	-0.06	-0.98	-0.2	0.46	1.39
-0.53	-0.05	-0.96	-2.29	0.31	2.22
-0.52	-0.04	-0.98	-9.66	0.23	6.74
-0.52	-0.04	-0.97	-5.44	0.8	3.91
-0.51	-0.04	-0.98	-4.14	0.4	3.42
-0.52	-0.04	-0.97	2.6	0.45	-0.39
-0.53	-0.04	-0.97	9.3	-0.18	-4.96
-0.52	-0.04	-0.97	0.14	-0.58	1.29
-0.53	-0.04	-0.97	-1.85	-0.42	1.35
-0.52	-0.04	-0.97	-14.87	-0.3	9.07
-0.5	-0.02	-0.97	-39.04	2.35	23.9
-0.52	0.01	-1.03	-5.07	8.16	-0.18
-0.83	0.05	-0.81	38.52	-2.67	-22.59
-0.51	-0.05	-0.97	-36.82	-1.78	15.97
-0.62	-0.07	-0.87	84.75	-0.87	-52.5
-0.6183175777827019	0.19155160139109437	-1.062341880750974	-52.6	1.22	35.56
-0.24514687802273977	0.16684185562156537	-1.1019686304731016	-4.67	4.48	8.6
0.2752761495452353	0.16848120297133531	-1.2233311632998587	37.16	-17.23	-21.09
-1.8725677833894685	-0.7563668897075495	-0.6902251326403752	9.48	-125.08	-17.34
-1.8992390662430298	0.4987852444722885	1.390366365682914	374.01	498.97	-495.48
-0.6551307083310629	-0.6356671538012353	-0.30595544760561366	-153.7290004097278	-525.9621112511642	-480.87506928373057
0.024043736293614837	0.2095465594385542	0.7080161881890012	132.2068359397496	372.1953447403522	-498.59768642774026
-0.5265972766486577	0.22982299072138515	0.27457477325086993	99.1196324435121	-462.5765188636744	-486.8563923704257
2.2461194821112813	-0.8735298371471176	2.1937665931460444	-5.4831563271285315	-481.49296817442445	-516.5088166447093
-2.1195929539156344	-2.21625302775963	2.259126160146459	463.545893141045	-42.33957172019312	128.99374507627073
-1.4873869019668762	0.3658062695318509	-0.6954114741884427	186.7810990886563	44.69560899725397	-180.72505401243382
-0.961265317706316	-0.058721339670957995	-0.2607110693371482	23.016192834483853	-16.080983473182414	2.3377482787529225
-0.8502489253324663	0.03793353573287506	-0.5739215415793221	-16.080533974658163	3.634287602217137	27.890567097847963
-0.8262731459941959	0.2026903103187466	-0.8666926538993905	-47.96934452006777	-14.019239758101318	32.60461027318534
-0.7942599522786389	0.3463197243897675	-0.8990597122056829	-47.33262521806141	84.32593738984403	6.3090322414096285
-1.0319522657829023	1.431087443666942	-1.4655439405710133	190.17	-219.4	-151.81
-0.2	0.0	-1.19	-34.87	22.77	37.78
-0.54	0.03	-1.01	-7.57	-6.18	2.57
-0.99	0.23	-0.71	-17.56	-0.93	2.6
-0.92	0.09	-0.61	1.98	0.42	-4.38
-0.67	0.08	-0.85	-24.99	3.48	24.65
-0.66	0.1	-0.88	7.57	-1.68	-7.78
-0.7	0.08	-0.83	7.21	-1.43	-6.01
-0.71	0.09	-0.84	-3.02	2.54	2.81
-0.67	0.1	-0.86	17.91	-1.29	-16.3
-0.7	0.06	-0.84	7.13	-0.99	-6.79
-0.67	0.07	-0.86	-8.38	1.64	7.99
