# Supplementary material for: The classification of skateboarding tricks via transfer learning pipelines
Source: PeerJ Comput Sci. 2021 Aug 18;7:e680. doi: 10.7717/peerj-cs.680 (PMC8384043; doi:10.7717/peerj-cs.680)
Supplement: Supplemental Information 2 [file peerj-cs-07-680-s002.zip › PeerJ-RAWDATA/PS (15).csv]

0.0	0.0	0.0	0.0	0.0	0.0
-0.71	-0.02	-0.82	3.72	-0.52	-3.32
-0.67	-0.03	-0.85	7.14	-0.58	-6.53
-0.7	-0.04	-0.83	3.01	0.06	-1.89
-0.69	-0.04	-0.84	-0.6	0.0	0.81
-0.7	-0.04	-0.83	-0.41	0.22	0.69
-0.68	-0.03	-0.84	0.5	0.17	0.2
-0.69	-0.04	-0.85	-1.04	0.13	1.85
-0.71	-0.03	-0.83	-0.15	0.05	1.29
-0.7	-0.04	-0.83	2.41	-0.12	-1.75
-0.7	-0.04	-0.83	3.82	-0.27	-2.99
-0.7	-0.04	-0.84	2.79	-0.04	-2.3
-0.68	-0.04	-0.85	-0.49	0.16	1.49
-0.71	-0.04	-0.83	0.14	-0.3	0.33
-0.7	-0.05	-0.83	3.59	-0.47	-2.41
-0.69	-0.05	-0.84	2.61	-0.3	-1.95
-0.69	-0.05	-0.84	2.38	-0.33	-1.8
-0.7	-0.06	-0.84	3.47	-0.03	-2.73
-0.69	-0.06	-0.85	1.53	-0.3	-0.55
-0.69	-0.06	-0.83	3.71	-0.81	-3.05
-0.7	-0.08	-0.83	3.82	-0.01	-3.86
-0.7	-0.08	-0.84	-17.82	1.36	17.29
-0.68	-0.03	-0.86	-52.53	5.85	49.9
-0.69	0.03	-0.85	-2.69	-3.58	3.32
-0.82	0.07	-0.75	8.2	4.68	-8.22
-0.6530045092758052	-0.029170107199855536	-0.7932562627592024	28.6	16.08	-21.42
-0.7437143073281098	-0.044969829039627804	-0.9643234663927702	14.55	-4.26	-10.27
-0.8254842555925679	-0.17573000136312322	-0.6623338288070317	37.24	-0.45	-39.26
-0.7233954238578633	0.08975966026999149	-1.2664412024642806	-13.31	3.29	14.2
-0.8539446657450037	-0.26792682101045173	-0.8880322590441138	-13.69	1.3	17.41
-0.27754800945004177	0.25859587209071466	-1.2403963700260436	0.17017131573607625	31.999885746657018	38.837215567230544
-1.3944402841953873	-0.5453189026381227	-0.12264398759016121	-63.508426079759175	66.77089722725911	37.74907505202066
-1.1770178403510267	-0.005117747336476741	2.2194391850153057	251.13974171620467	500.92020283886535	-483.5818823003547
1.4660433000575446	-0.5696901953806122	1.7986951159684286	-438.7078327507964	335.1135964361518	-502.9954736521222
-0.5317072495090525	-0.013468167699339617	0.05333148897023865	-148.30958499461747	-421.0704543791769	-514.8499008685096
-0.4935012012975042	-0.09383507390491219	0.2839631879244301	-156.06683898727204	-282.2825401555989	-478.7269693778062
2.154621253059954	-1.7536712554513232	1.5647350816222438	-251.0160726424577	-406.28897054738	-469.61122447793963
2.084562752527681	1.110875161305473	2.1124524384429546	526.5094758808398	-529.7698237918415	-419.8979056234562
0.2429822467350692	-0.5506934439403786	-0.9627464318046206	159.31110664394984	200.18214001070595	7.145064060953903
-1.5207032528605642	-0.46712640567810243	-0.3616439860684117	208.52820625524032	64.2782493337867	-73.47641882921064
-0.6910899869112324	-0.7518159646667693	-0.8944108583753538	105.36	47.94	-64.67
-0.49	-0.66	-0.65	31.59	-15.17	-34.27
-0.57	-0.63	-0.35	-137.1	19.74	130.1
-0.84	-0.36	-0.54	-98.58	2.28	79.73
-0.49	-0.85	-0.18	10.84	-156.35	-88.13
-0.68	-0.47	-0.08	-4.95	-31.95	15.79
-0.7	-0.32	-0.72	-104.47	13.61	108.42
-0.47	-0.36	-0.5	-366.64	49.53	378.08
0.3	1.04	-1.65	127.24	-30.41	-242.9
0.42	-0.38	-0.65	77.47	-64.84	-120.33
-0.82	0.0	-0.81	3.6	3.12	18.17
-0.86	-0.03	-0.9	-10.66	7.38	16.55
-0.73	-0.03	-0.86	-2.43	-2.0	-11.74
-0.71	0.01	-0.91	3.28	-3.39	4.62
-0.85	0.06	-0.9	2.35	-8.85	-8.42
