# Supplementary material for: The classification of skateboarding tricks via transfer learning pipelines
Source: PeerJ Comput Sci. 2021 Aug 18;7:e680. doi: 10.7717/peerj-cs.680 (PMC8384043; doi:10.7717/peerj-cs.680)
Supplement: Supplemental Information 2 [file peerj-cs-07-680-s002.zip › PeerJ-RAWDATA/PS (16).csv]

-0.27	0.06	-1.09	-51.15	4.28	10.8
-0.34	0.08	-1.04	-4.46	-3.74	1.23
-0.16	0.06	-1.09	-0.52	-3.19	1.3
0.08	0.26	-0.93	138.66	-61.48	-26.59
-0.45	-0.09	-1.28	161.31	80.98	-33.52
-0.24	0.02	-1.1	-76.02	-101.43	34.39
0.05	0.04	-1.0	-12.46	37.44	-0.62
-0.3	0.0	-1.18	-1.54	7.32	21.06
0.38	-0.6	-1.06	-57.62	-75.1	187.47
-2.0	-1.56	-2.0	-258.53	498.97	-224.62
0.12	1.56	-0.38	502.44	409.29	-495.48
-1.64	0.42	-0.62	474.47	-233.57	-495.48
-0.31	-0.05	0.42	289.65	-501.57	-495.48
2.0	2.0	2.0	502.44	-38.16	-105.98
2.0	1.99	0.65	290.35	498.97	505.06
-1.58	-0.12	-0.38	313.18	-144.44	-41.05
-1.13	-0.51	-0.32	51.19	19.99	-49.95
-1.84	-0.75	0.2	-15.82	-117.23	-2.18
1.08	-0.01	-1.62	-61.04	498.97	161.81
-0.75	-0.78	-0.27	-42.87	-212.62	-50.62
-0.75	-0.21	-0.97	19.43	15.19	-1.63
-0.5	-0.24	-1.04	-16.78	-4.7	18.55
-0.72	-0.05	-1.21	-79.15	-22.76	45.47
-0.72	-0.18	-0.91	-18.69	3.58	12.19
-0.53	-0.14	-0.97	-71.33	21.73	56.77
-0.52	-0.06	-0.98	-93.97	22.58	72.45
-0.48	-0.07	-1.08	-153.31	1.53	86.65
-0.63	0.05	-0.99	16.01	-9.05	-20.07
