# Supplementary material for: The classification of skateboarding tricks via transfer learning pipelines
Source: PeerJ Comput Sci. 2021 Aug 18;7:e680. doi: 10.7717/peerj-cs.680 (PMC8384043; doi:10.7717/peerj-cs.680)
Supplement: Supplemental Information 2 [file peerj-cs-07-680-s002.zip › PeerJ-RAWDATA/PS (17).csv]

-0.44	0.05	-1.01	5.18	-18.67	-14.91
-0.46	0.01	-1.01	16.41	-0.49	-17.31
-0.61	-0.05	-0.96	20.85	0.84	-4.41
-0.59	-0.05	-0.93	-8.87	3.44	2.68
-0.56	0.0	-0.95	-30.58	-3.02	19.29
-0.33	0.02	-1.08	-5.04	0.68	4.42
-0.33	-0.18	-1.11	-107.13	83.9	106.51
-2.0	-2.0	-2.0	-268.92	413.27	-258.62
-1.19	-0.83	2.0	502.44	498.97	-495.48
-0.8	0.84	-0.98	-79.95	-501.57	-495.48
-1.04	0.14	0.01	59.62	-501.57	-495.48
0.22	-0.78	0.93	-498.09	215.79	-56.39
2.0	2.0	2.0	-498.09	498.97	505.06
-1.28	-0.08	-0.98	119.91	-16.06	-78.44
-0.35	0.12	-1.1	58.0	-7.25	-44.8
-0.31	0.02	-1.1	-113.76	8.28	68.69
-0.78	0.09	-1.05	-51.73	28.63	32.74
-1.12	0.9	-0.9	160.35	-345.1	-240.5
-0.54	0.1	-0.97	48.44	-4.45	-26.38
-0.55	-0.04	-1.04	18.69	-20.32	-26.53
-0.49	0.04	-0.99	-22.18	3.42	14.75
-0.48	0.05	-0.99	5.14	-0.58	-1.83
