# Supplementary material for: The classification of skateboarding tricks via transfer learning pipelines
Source: PeerJ Comput Sci. 2021 Aug 18;7:e680. doi: 10.7717/peerj-cs.680 (PMC8384043; doi:10.7717/peerj-cs.680)
Supplement: Supplemental Information 2 [file peerj-cs-07-680-s002.zip › PeerJ-RAWDATA/PS (18).csv]

-0.43	0.0	-0.95	-15.07	9.71	8.57
-0.37	-0.07	-1.09	12.56	1.51	-11.52
-0.62	-0.04	-0.89	18.44	-1.23	-10.8
-0.51	-0.07	-0.98	14.75	-0.82	-10.5
-0.53	-0.05	-0.97	-11.82	0.93	10.34
-0.33	-0.07	-1.09	-7.3	1.44	10.2
0.07	-0.13	-1.38	20.35	-14.61	12.29
-2.0	-2.0	-2.0	-367.6	226.97	163.39
2.0	2.0	2.0	502.44	498.97	-495.48
-0.28	-0.44	1.82	36.75	498.97	-495.48
-0.32	0.33	0.17	-97.33	-114.99	-495.48
-0.6	0.06	0.32	-104.43	-498.21	-495.48
2.0	2.0	-2.0	-498.09	498.97	228.52
-1.2	-0.16	0.01	-118.29	-137.66	41.07
-0.72	0.25	-0.83	71.62	7.88	-36.36
-0.62	0.15	-0.91	-21.13	2.81	19.45
-0.38	0.16	-1.02	39.45	-9.89	-24.77
-0.58	0.08	-0.96	20.49	-4.12	-15.16
-0.42	0.12	-1.01	-2.06	-1.46	2.43
-0.5	0.09	-1.0	-6.95	0.2	1.56
