# Supplementary material for: The classification of skateboarding tricks via transfer learning pipelines
Source: PeerJ Comput Sci. 2021 Aug 18;7:e680. doi: 10.7717/peerj-cs.680 (PMC8384043; doi:10.7717/peerj-cs.680)
Supplement: Supplemental Information 2 [file peerj-cs-07-680-s002.zip › PeerJ-RAWDATA/PS (2).csv]

ax	ay	az	gx	gy	gz
0	0	0	0	0	0
-0.51	-0.07	-0.97	2.29	0.31	-0.94
-0.51	-0.07	-0.97	2.72	0.34	-1.23
-0.52	-0.08	-0.97	5.56	-1.13	-3.43
-0.51	-0.08	-0.97	5.97	-0.39	-2.76
-0.51	-0.09	-0.97	1.71	0.19	0.07
-0.52	-0.09	-0.97	-0.49	-0.18	1.04
-0.51	-0.09	-0.97	-2.18	-0.16	1.73
-0.51	-0.09	-0.97	-5.63	1.21	4.19
-0.53	-0.08	-0.97	-3.42	0.35	2.36
-0.51	-0.08	-0.97	-0.55	0.19	1.56
-0.52	-0.08	-0.97	-2.17	0.9	2.31
-0.51	-0.08	-0.97	-2.93	0.43	2.16
-0.52	-0.08	-0.97	-2.18	0.23	2.52
-0.5	-0.07	-0.97	-2.24	0.95	2.34
-0.52	-0.07	-0.97	3.28	-0.18	-0.36
-0.51	-0.08	-0.98	5.65	-0.74	-1.95
-0.52	-0.08	-0.97	-13.88	0.28	7.87
-0.51	-0.06	-0.99	-43.54	0.11	25.56
-0.54	0.02	-0.98	-55.37	0.26	26.33
-0.51	0.06	-0.96	1.28	-0.04	1.47
-0.44	0.05	-1.01	5.18	-18.67	-14.91
-0.46	0.01	-1.01	16.41	-0.49	-17.31
-0.61	-0.05	-0.96	20.85	0.84	-4.41
-0.59	-0.05	-0.93	-8.87	3.44	2.68
-0.56	0	-0.95	-30.58	-3.02	19.29
-0.33	0.02	-1.08	-5.04	0.68	4.42
-0.33	-0.18	-1.11	-107.13	83.9	106.51
-2	-2	-2	-268.92	413.27	-258.62
-1.19	-0.83	2	502.44	498.97	-495.48
-0.8	0.84	-0.98	-79.95	-501.57	-495.48
-1.04	0.14	0.01	59.62	-501.57	-495.48
0.22	-0.78	0.93	-498.09	215.79	-56.39
2	2	2	-498.09	498.97	505.06
-1.28	-0.08	-0.98	119.91	-16.06	-78.44
-0.35	0.12	-1.1	58	-7.25	-44.8
-0.31	0.02	-1.1	-113.76	8.28	68.69
-0.78	0.09	-1.05	-51.73	28.63	32.74
-1.12	0.9	-0.9	160.35	-345.1	-240.5
-0.54	0.1	-0.97	48.44	-4.45	-26.38
-0.55	-0.04	-1.04	18.69	-20.32	-26.53
-0.49	0.04	-0.99	-22.18	3.42	14.75
-0.48	0.05	-0.99	5.14	-0.58	-1.83
-0.54	0.04	-0.98	5.77	-1.63	-4.42
-0.59	0.05	-0.92	-11.02	1.42	7.97
-0.53	0.05	-0.97	0.06	1.96	2.43
-0.52	0.04	-0.97	2.79	-1.34	-1.22
-0.52	0.05	-0.95	-11.69	1.8	8.31
-0.54	0.07	-0.95	-8.38	0.4	5.5
