# Supplementary material for: The classification of skateboarding tricks via transfer learning pipelines
Source: PeerJ Comput Sci. 2021 Aug 18;7:e680. doi: 10.7717/peerj-cs.680 (PMC8384043; doi:10.7717/peerj-cs.680)
Supplement: Supplemental Information 2 [file peerj-cs-07-680-s002.zip › PeerJ-RAWDATA/PS (20).csv]

-0.69	0.03	-0.85	-2.69	-3.58	3.32
-0.82	0.07	-0.75	8.2	4.68	-8.22
-0.63	-0.05	-0.84	28.6	16.08	-21.42
-0.62	-0.02	-0.9	14.55	-4.26	-10.27
-0.78	-0.14	-0.75	37.24	-0.45	-39.26
-0.48	-0.07	-1.04	-13.31	3.29	14.2
-0.57	-0.06	-0.96	-13.69	1.3	17.41
-0.22	-0.03	-1.32	4.69	7.19	29.23
-1.15	-0.48	-0.4	-38.95	67.16	20.97
-1.25	-0.13	2.0	235.24	498.97	-495.48
1.32	-0.54	2.0	-411.54	352.64	-495.48
-0.3	-0.27	0.33	-145.28	-439.66	-495.48
-0.54	0.04	0.36	-179.57	-270.0	-495.48
2.0	-2.0	1.44	-259.76	-412.33	-495.48
2.0	0.95	2.0	502.44	-501.57	-428.55
0.17	-0.27	-0.77	144.64	195.88	28.77
-1.23	-0.31	-0.18	200.64	56.16	-91.95
-0.65	-0.54	-0.76	105.36	47.94	-64.67
-0.49	-0.66	-0.65	31.59	-15.17	-34.27
-0.57	-0.63	-0.35	-137.1	19.74	130.1
-0.84	-0.36	-0.54	-98.58	2.28	79.73
-0.49	-0.85	-0.18	10.84	-156.35	-88.13
-0.68	-0.47	-0.08	-4.95	-31.95	15.79
-0.7	-0.32	-0.72	-104.47	13.61	108.42
