# Supplementary material for: The classification of skateboarding tricks via transfer learning pipelines
Source: PeerJ Comput Sci. 2021 Aug 18;7:e680. doi: 10.7717/peerj-cs.680 (PMC8384043; doi:10.7717/peerj-cs.680)
Supplement: Supplemental Information 2 [file peerj-cs-07-680-s002.zip › PeerJ-RAWDATA/PS (22).csv]

-0.46	0.01	-1.01	16.41	-0.49	-17.31
-0.61	-0.05	-0.96	20.85	0.84	-4.41
-0.59	-0.05	-0.93	-8.87	3.44	2.68
-0.3297418885319666	-0.4133844790768541	-0.9074189486032312	-30.58	-3.02	19.29
-0.7193806863939811	0.07140700687304513	-1.3374005600985823	-5.04	0.68	4.42
-0.7750105248065431	-0.312966589014096	-1.5421717643480175	-107.13	83.9	106.51
-1.8641674074665195	-2.0431317511690925	-2.344312221422487	-268.92	413.27	-258.62
-1.3033686794714003	-1.0408597008663685	1.5171044209841196	502.44	498.97	-495.48
-0.3863405738142496	1.2506008527700143	-1.0054822611084864	-84.78782455961209	-457.9122715875718	-463.435251266848
-0.9558605871847576	0.0325011799819902	0.04974140466409515	29.79093900861968	-511.01253222891177	-545.4181029581702
0.4711147887609858	-0.8931042947081343	0.5404771853445794	-498.81434562341934	244.32627320207718	-103.76048638799419
2.474831446500584	2.3136005037036838	1.6882880232026736	-484.0520350918089	496.84502172759636	500.9270089505408
-1.189046047162635	-0.4357052534413595	-0.6717068785198113	69.939166035042	-14.973743836544688	-112.43045035612808
-0.6613092814841919	0.14542696171701952	-0.7062723695531817	101.51744247306816	-10.83824555798141	-37.9493234565792
-0.19653237583983613	0.3769719625310836	-1.586187321458913	-154.36700997275582	6.815952318155075	81.98682478241473
-1.0212927433053598	-0.40445270948396095	-0.6015979866047455	-38.77185821689104	-4.236508162148258	-15.206496116774753
-1.3931065082797989	0.7702191560273786	-0.9471275754968144	140.31440958675995	-387.12758334163965	-198.06483873551414
-0.7779366841159284	0.06006627685863599	-0.9815049834870732	79.08735165642884	37.26342182244439	-59.320783485942236
-0.09956595808246947	0.22759596076343536	-1.287834735318344	18.69	-20.32	-26.53
-0.49	0.04	-0.99	-22.18	3.42	14.75
-0.48	0.05	-0.99	5.14	-0.58	-1.83
-0.54	0.04	-0.98	5.77	-1.63	-4.42
