# Supplementary material for: The classification of skateboarding tricks via transfer learning pipelines
Source: PeerJ Comput Sci. 2021 Aug 18;7:e680. doi: 10.7717/peerj-cs.680 (PMC8384043; doi:10.7717/peerj-cs.680)
Supplement: Supplemental Information 2 [file peerj-cs-07-680-s002.zip › PeerJ-RAWDATA/PS (23).csv]

-0.37	-0.07	-1.09	12.56	1.51	-11.52
-0.62	-0.04	-0.89	18.44	-1.23	-10.8
-0.51	-0.07	-0.98	14.75	-0.82	-10.5
-0.3672341383505764	0.02764675837781476	-1.108493877538344	-11.82	0.93	10.34
0.16299010847942436	0.20913087900470845	-0.8906870416138591	-7.3	1.44	10.2
0.4748748046608661	-0.3196147930482145	-1.7543032511637515	20.35	-14.61	12.29
-2.0605982379728194	-1.52758031256522	-2.01502908093061	-367.6	226.97	163.39
1.5674156557669772	1.7090735764851457	1.8094216983478075	502.44	498.97	-495.48
-0.3533466323792633	-0.618013897184599	1.8283666812529744	51.91402083574783	465.57653671502624	-514.5762201660467
-0.3091174271865901	0.1722490811967043	-0.02327161691132043	-87.89676242395672	-97.84948295393154	-478.84006782723935
-0.7308392088130095	-0.3651599255708398	0.2396463103922897	-147.9636545312626	-501.55290251285413	-468.736207785317
1.6206826826021556	1.5656132340399127	-2.3262744092589056	-516.250944810729	453.08542659691284	232.29791184558687
-1.63501542662946	0.24232275088675795	-0.14696909745444486	-68.42357011630179	-103.75202911886623	14.136357161652708
-0.7151415189699026	0.648021418880376	-0.690872521930563	53.294851469343214	46.97221107721794	-10.434562813986133
-1.0781141873532198	0.06316751648065441	-0.8941218366360638	4.802678812628353	-39.594229457705296	-1.5922413109202758
-0.2530239674727517	0.4628156702801923	-0.9758688861785452	73.0729888556048	-11.228953416797182	-5.662388608840121
-0.2723717033553585	-0.1673482973994282	-1.0110253098420752	-22.32993631008041	-42.08738181323109	-14.770999543097648
-0.17482451828214868	-0.1852319208791432	-0.6394354615246484	47.110840652053405	-13.287481876442984	24.99061865799008
-0.5660850984555669	0.16244867984118094	-0.5868407236032716	-6.95	0.2	1.56
-0.56	0.11	-0.95	22.37	-0.49	-11.64
