# Supplementary material for: The classification of skateboarding tricks via transfer learning pipelines
Source: PeerJ Comput Sci. 2021 Aug 18;7:e680. doi: 10.7717/peerj-cs.680 (PMC8384043; doi:10.7717/peerj-cs.680)
Supplement: Supplemental Information 2 [file peerj-cs-07-680-s002.zip › PeerJ-RAWDATA/PS (24).csv]

-0.5	-0.02	-0.97	-39.04	2.35	23.9
-0.52	0.01	-1.03	-5.07	8.16	-0.18
-0.83	0.05	-0.81	38.52	-2.67	-22.59
-0.51	-0.05	-0.97	-36.82	-1.78	15.97
-0.62	-0.07	-0.87	84.75	-0.87	-52.5
-0.04187920587505895	-0.118443762557178	-0.8002844428666039	-52.6	1.22	35.56
-0.652582572158193	-0.4211082919051245	-1.4865946965152106	-4.67	4.48	8.6
-0.3264205465148617	-0.14249088072066765	-1.6522671508608118	37.16	-17.23	-21.09
-1.2271250716776234	-1.1186670610619092	-0.053332530747018166	9.48	-125.08	-17.34
-1.804918078610528	0.3335497316669533	2.0050838397388	374.01	498.97	-495.48
-0.8523518460251571	0.13797559823655808	-0.35158571277065875	-191.00934041518798	-467.4195792561799	-512.5614060376837
0.27508401347312395	0.020695082537124567	0.4530120348659321	112.09449561244995	422.1995295167511	-475.3239784377191
-0.06784715673050734	-0.248377725240214	0.16588481883923656	72.16494227525453	-459.52721599981425	-505.9546771564531
2.18232181830572	-0.6393958328681518	2.276483336391382	-14.567279136752026	-530.0884652018232	-488.59378551966216
-2.4965520802641765	-2.201359552242417	1.6066176232652147	472.99957869779763	-78.1035686467025	138.1855969594456
-1.3560368762286297	0.3026607499204158	-0.8406537320154676	253.89165179883383	67.17870846440628	-223.73459338476317
-1.1899563406344584	0.13823729108308858	-0.7819560252610702	77.92618669055955	38.41894753115734	25.260086410971326
-0.6955701938004265	0.6447698712986583	-0.8934939053125489	-7.0931337815537985	-3.3158062229553997	10.69808496531705
-0.6402283303369395	0.3088303445260392	-1.2997461038944205	17.117475509784356	32.25867730870873	75.3243008741343
-1.0941967208880392	0.3602936060775396	-0.6107125468181591	-27.011654262132787	24.10598698116918	33.58672248095844
-1.262414143679394	0.9410432364486766	-1.1755810387043022	190.17	-219.4	-151.81
-0.2	0.0	-1.19	-34.87	22.77	37.78
-0.54	0.03	-1.01	-7.57	-6.18	2.57
-0.99	0.23	-0.71	-17.56	-0.93	2.6
-0.92	0.09	-0.61	1.98	0.42	-4.38
-0.67	0.08	-0.85	-24.99	3.48	24.65
-0.66	0.1	-0.88	7.57	-1.68	-7.78
-0.7	0.08	-0.83	7.21	-1.43	-6.01
