# Supplementary material for: The classification of skateboarding tricks via transfer learning pipelines
Source: PeerJ Comput Sci. 2021 Aug 18;7:e680. doi: 10.7717/peerj-cs.680 (PMC8384043; doi:10.7717/peerj-cs.680)
Supplement: Supplemental Information 2 [file peerj-cs-07-680-s002.zip › PeerJ-RAWDATA/PS (25).csv]

-0.82	0.07	-0.75	8.2	4.68	-8.22
-1.105359802790773	-0.4294362366357411	-0.8854309417213801	28.6	16.08	-21.42
-0.8816018588201128	0.17429544014049184	-1.3481807761209943	14.55	-4.26	-10.27
-0.5390167759123425	-0.1711068664057266	-0.9707963110385718	37.24	-0.45	-39.26
-0.7198646895083974	-0.3123633076772713	-0.5835212194319044	-13.31	3.29	14.2
-0.9395263089565568	-0.036962311184388134	-1.2448500388120762	-13.69	1.3	17.41
-0.449522830990584	-0.4262900225135697	-1.7927904128344738	-31.52782615750403	-4.206631502689494	78.20448354259074
-1.0221122219555685	-0.08240435706559768	-0.5418577933978422	-7.269807411717012	111.54793849740948	55.91177937697426
-1.3802645791224228	-0.6076431013905825	2.1760735752531533	235.08840220731915	502.84872264055394	-492.1854552483197
1.1130750431977	-0.4358231389214844	2.1129084269159084	-424.2024791085946	309.0312191106164	-529.2213240239386
0.02727652454352819	-0.14275965954018022	0.6824741684312692	-139.05279801885618	-411.6608804691569	-534.4116264398316
-0.5040593575220161	0.20092798803174314	0.2848942676024969	-209.43039705855725	-316.9506823549898	-493.17566460453276
1.5200262786821903	-1.622678131759936	1.5696464570780757	-303.02178339226515	-373.4783352335375	-460.4428940326872
2.0077874244307483	1.0917533624420108	2.003862067369204	464.96936253485205	-521.0723563616733	-390.3145340658297
0.2759460687715294	-0.13973399937843856	-0.33442013566265616	184.91029807719684	228.35667174001517	46.144356525787465
-1.6905181825372364	-0.41943562725234346	0.02039406177526043	200.64710339079326	44.49545834209136	-83.72775735636264
-0.7464779698292464	-0.11857882618083028	-0.4273770732180546	105.36	47.94	-64.67
-0.49	-0.66	-0.65	31.59	-15.17	-34.27
-0.57	-0.63	-0.35	-137.1	19.74	130.1
-0.84	-0.36	-0.54	-98.58	2.28	79.73
-0.49	-0.85	-0.18	10.84	-156.35	-88.13
-0.68	-0.47	-0.08	-4.95	-31.95	15.79
-0.7	-0.32	-0.72	-104.47	13.61	108.42
-0.47	-0.36	-0.5	-366.64	49.53	378.08
