# Supplementary material for: The classification of skateboarding tricks via transfer learning pipelines
Source: PeerJ Comput Sci. 2021 Aug 18;7:e680. doi: 10.7717/peerj-cs.680 (PMC8384043; doi:10.7717/peerj-cs.680)
Supplement: Supplemental Information 2 [file peerj-cs-07-680-s002.zip › PeerJ-RAWDATA/PS (26).csv]

-0.34	0.08	-1.04	-4.46	-3.74	1.23
-0.16	0.06	-1.09	-0.52	-3.19	1.3
0.08	0.26	-0.93	138.66	-61.48	-26.59
-0.45	-0.09	-1.28	161.31	80.98	-33.52
-0.24	0.02	-1.1	-76.02	-101.43	34.39
0.2716633219047169	-0.10121774885493254	-1.0397722958922588	-12.46	37.44	-0.62
-0.14678624527513484	0.21762176652847934	-1.332558854779328	-1.54	7.32	21.06
0.1925171519251708	-0.4862270268728093	-1.2581296882491189	-57.62	-75.1	187.47
-1.768877553897095	-1.7479313383267319	-2.02197565855332	-258.53	498.97	-224.62
0.08176236675173609	1.611078643302432	-0.5570026150640769	502.44	409.29	-495.48
-1.5417949992807443	0.1855251779379584	-0.6499870080681094	454.12565010174035	-220.21120682423688	-512.9050222539045
-0.5605162291071724	-0.26279777348769623	0.24146997885498603	312.6525723781293	-518.7400917182753	-516.3180939240419
2.22422202763838	2.150864400957314	1.7364566000422073	504.32523122303775	-48.465820616853726	-90.3299547528532
2.099775508493323	2.0604563965510088	0.4852403644002374	304.8071709373175	497.3382579013434	505.12305359260336
-1.4733759894557086	-0.3627565195840724	-0.41728202480946186	292.38468602875815	-169.63932787715922	-38.35065571216036
-0.9540989060700288	-0.5543950074536789	-0.3271266383137387	62.80135068256313	42.61716373245396	-41.324200323014075
-1.8757397587189064	-1.0370184727473193	0.4634073356744816	-10.825457054145184	-113.10970995577559	-2.6939029000206784
0.9446053921874416	0.1885091181248767	-1.5775787773775534	-66.55264094387783	486.3317108914116	151.51650824968112
-0.9771189507524348	-0.5591456752514274	-0.07055922783506496	-27.519137254543732	-234.03936233453118	-50.289364609054644
-0.6732611015631317	0.08183762022649613	-1.1091333872103135	46.88604434814581	38.772948450152725	6.237084927309186
-0.6811493963120968	-0.42162799748591934	-1.1450127351484531	-16.78	-4.7	18.55
-0.72	-0.05	-1.21	-79.15	-22.76	45.47
-0.72	-0.18	-0.91	-18.69	3.58	12.19
-0.53	-0.14	-0.97	-71.33	21.73	56.77
-0.52	-0.06	-0.98	-93.97	22.58	72.45
-0.48	-0.07	-1.08	-153.31	1.53	86.65
-0.63	0.05	-0.99	16.01	-9.05	-20.07
-0.54	0.17	-0.91	-36.84	2.93	21.53
