# Supplementary material for: The classification of skateboarding tricks via transfer learning pipelines
Source: PeerJ Comput Sci. 2021 Aug 18;7:e680. doi: 10.7717/peerj-cs.680 (PMC8384043; doi:10.7717/peerj-cs.680)
Supplement: Supplemental Information 2 [file peerj-cs-07-680-s002.zip › PeerJ-RAWDATA/PS (27).csv]

-0.46	0.01	-1.01	16.41	-0.49	-17.31
-0.61	-0.05	-0.96	20.85	0.84	-4.41
-0.59	-0.05	-0.93	-8.87	3.44	2.68
-0.5288109301133712	0.09104745687604264	-0.9822437437340212	-30.58	-3.02	19.29
-0.2250122679565648	-0.1206437563176554	-0.9692490703073732	-5.04	0.68	4.42
-0.1626498780595741	0.11946250611270925	-1.307055710317654	-107.13	83.9	106.51
-2.0249356978759323	-1.8244714097764785	-2.0701909495541484	-268.92	413.27	-258.62
-1.1230478254681204	-0.7449105232243725	1.8739821216019297	502.44	498.97	-495.48
-1.004899042710775	0.5759708760262994	-1.157878154340402	-67.94249575327353	-523.2435354454707	-515.962943906541
-0.9564088476259032	0.0382321830790954	-0.2410301053611021	55.420317272045075	-512.9399356776037	-504.5831783727293
0.019167256946153868	-0.7039744308859487	1.1517847663906453	-518.6231853887651	187.53034946900883	-47.965239307722776
1.7993935928154483	1.8543801330349343	2.1418884919199943	-495.8111690847472	497.53230413492406	532.5870366771071
-1.1157315229132614	0.11034926412024884	-0.7579869022982011	123.98509945863756	-13.680056249899467	-99.0927367742327
-0.6059342905056133	0.1956680951001556	-0.8439267100053534	65.86419404423172	-3.6764671085949487	-72.85880352830281
-0.5488240563122404	-0.1843667438205666	-1.1749673644989234	-113.10046022373429	3.5338497872230916	62.18951196642145
-0.6991738292233085	-0.09314711013621774	-1.0798680998396315	-43.34025982020499	4.347782866518383	14.278810961708784
-1.0232458718857942	0.6129077859469105	-0.8186835093524855	166.39606678240756	-345.95120323265223	-228.6427390796553
-0.8123240188508323	-0.0494781501483077	-0.7390927800932534	37.68901521941051	15.698299836140087	-34.18665541607787
-0.6005517558657916	0.21002504427682464	-0.9823440256002298	18.69	-20.32	-26.53
-0.49	0.04	-0.99	-22.18	3.42	14.75
-0.48	0.05	-0.99	5.14	-0.58	-1.83
-0.54	0.04	-0.98	5.77	-1.63	-4.42
