# Supplementary material for: The classification of skateboarding tricks via transfer learning pipelines
Source: PeerJ Comput Sci. 2021 Aug 18;7:e680. doi: 10.7717/peerj-cs.680 (PMC8384043; doi:10.7717/peerj-cs.680)
Supplement: Supplemental Information 2 [file peerj-cs-07-680-s002.zip › PeerJ-RAWDATA/PS (28).csv]

-0.37	-0.07	-1.09	12.56	1.51	-11.52
-0.62	-0.04	-0.89	18.44	-1.23	-10.8
-0.51	-0.07	-0.98	14.75	-0.82	-10.5
-0.5634803194026907	-0.16909639047970482	-0.9965721914488752	-11.82	0.93	10.34
-0.4429950381432984	-0.12592067273571916	-1.3006496933672067	-7.3	1.44	10.2
-0.14540750191009233	-0.14333563977010927	-1.6759822836074174	20.35	-14.61	12.29
-2.1687958969495287	-1.9873877711972463	-2.1327879572711463	-367.6	226.97	163.39
1.8375909208632548	2.0601580243697737	2.18997002888392	502.44	498.97	-495.48
-0.3359711900556357	-0.22017428276619544	1.6340126524458782	59.51555641638709	504.9901044484354	-522.6229926606513
-0.6135129625159554	0.0400978808265019	0.3348362860427284	-91.37087433653906	-100.75653603493464	-482.61966208650216
-0.6887698285112163	0.04464452647333567	0.1601776841844212	-114.40592593451514	-514.9228650961139	-514.9069902587644
2.293497965946405	2.258770713101711	-1.9421470197554995	-500.7747016275315	512.6243830073772	247.2727004464124
-1.2695692479459275	-0.15072147957581275	0.024980152933232903	-133.47425223986374	-149.54662566284392	50.073352871022145
-0.9488204323554724	0.01022028588550225	-1.0443493635478078	84.01548290779613	14.074685191715933	-51.872198374066976
-0.3229712459516078	-0.10192188098968423	-1.031038566519523	-22.066407437434147	-24.561413071365124	13.619913936138316
-0.27825011216511103	0.3859495115830972	-1.2245438778448572	51.39762154495636	-24.973768503467323	-31.219723110328665
-0.5452531528167863	0.1759534698991007	-1.2032236915773216	-1.877298977276585	-19.83821422832225	-41.10113419467653
-0.4539490188648592	0.3775909839935879	-1.1335703352177506	-21.21714285149329	-20.50115915312981	-24.463656077389967
-0.6848041598805993	-0.1863134303849431	-0.9275185016043014	-6.95	0.2	1.56
-0.56	0.11	-0.95	22.37	-0.49	-11.64
