# Supplementary material for: The classification of skateboarding tricks via transfer learning pipelines
Source: PeerJ Comput Sci. 2021 Aug 18;7:e680. doi: 10.7717/peerj-cs.680 (PMC8384043; doi:10.7717/peerj-cs.680)
Supplement: Supplemental Information 2 [file peerj-cs-07-680-s002.zip › PeerJ-RAWDATA/PS (3).csv]

ax	ay	az	gx	gy	gz
0	0	0	0	0	0
-0.53	-0.05	-0.96	-3.33	0.55	3.21
-0.55	-0.05	-0.96	-0.43	0.34	1.93
-0.55	-0.06	-0.97	0.49	0.58	0.51
-0.54	-0.05	-0.96	-0.06	0.54	0.69
-0.54	-0.05	-0.96	1.21	0.32	0.43
-0.54	-0.06	-0.96	-1.28	0.19	1.38
-0.54	-0.05	-0.96	-2.67	-0.35	2.22
-0.53	-0.05	-0.97	-2.49	0.69	3.06
-0.54	-0.05	-0.95	-0.63	0.98	1.55
-0.53	-0.05	-0.96	-0.66	-0.12	0.62
-0.54	-0.06	-0.96	-8.57	1.01	6.52
-0.54	-0.03	-0.96	-1.76	0.29	1.56
-0.54	-0.05	-0.96	5.22	0.22	-2.41
-0.55	-0.05	-0.96	7.79	-0.45	-4.42
-0.54	-0.06	-0.95	-0.21	0.02	0.8
-0.53	-0.05	-0.96	1.66	0.37	-0.5
-0.54	-0.05	-0.95	2.55	-0.71	-1.81
-0.55	-0.06	-0.95	5.28	-0.36	-2.12
-0.52	-0.06	-0.97	-27.63	0.35	16.66
-0.52	-0.02	-0.97	-40.4	2.92	27.27
-0.43	0	-0.95	-15.07	9.71	8.57
-0.37	-0.07	-1.09	12.56	1.51	-11.52
-0.62	-0.04	-0.89	18.44	-1.23	-10.8
-0.51	-0.07	-0.98	14.75	-0.82	-10.5
-0.53	-0.05	-0.97	-11.82	0.93	10.34
-0.33	-0.07	-1.09	-7.3	1.44	10.2
0.07	-0.13	-1.38	20.35	-14.61	12.29
-2	-2	-2	-367.6	226.97	163.39
2	2	2	502.44	498.97	-495.48
-0.28	-0.44	1.82	36.75	498.97	-495.48
-0.32	0.33	0.17	-97.33	-114.99	-495.48
-0.6	0.06	0.32	-104.43	-498.21	-495.48
2	2	-2	-498.09	498.97	228.52
-1.2	-0.16	0.01	-118.29	-137.66	41.07
-0.72	0.25	-0.83	71.62	7.88	-36.36
-0.62	0.15	-0.91	-21.13	2.81	19.45
-0.38	0.16	-1.02	39.45	-9.89	-24.77
-0.58	0.08	-0.96	20.49	-4.12	-15.16
-0.42	0.12	-1.01	-2.06	-1.46	2.43
-0.5	0.09	-1	-6.95	0.2	1.56
-0.56	0.11	-0.95	22.37	-0.49	-11.64
-0.47	0.09	-1	-12.61	3.68	9.97
-0.57	0.1	-0.92	3.48	-1.2	-2.85
-0.53	0.09	-0.97	-14.72	0.84	10.42
-0.37	0.11	-1.09	-35.69	-0.21	20
-0.56	0.16	-0.95	13.45	-1.87	-11.34
