# Supplementary material for: The classification of skateboarding tricks via transfer learning pipelines
Source: PeerJ Comput Sci. 2021 Aug 18;7:e680. doi: 10.7717/peerj-cs.680 (PMC8384043; doi:10.7717/peerj-cs.680)
Supplement: Supplemental Information 2 [file peerj-cs-07-680-s002.zip › PeerJ-RAWDATA/PS (4).csv]

ax	ay	az	gx	gy	gz
0	0	0	0	0	0
-0.52	-0.02	-0.97	8.98	-0.41	-5.57
-0.52	-0.02	-0.97	6.69	-0.41	-3.72
-0.53	-0.02	-0.97	9.83	-0.56	-4.99
-0.51	-0.04	-0.98	5.24	-0.42	-2.48
-0.52	-0.04	-0.98	-0.23	0.02	0.87
-0.53	-0.05	-0.98	1.33	0.29	0.54
-0.53	-0.05	-0.98	3.69	-0.12	-1.63
-0.52	-0.05	-0.97	5.4	-0.18	-2.67
-0.52	-0.05	-0.97	3.22	-0.41	-1.57
-0.51	-0.06	-0.98	-0.2	0.46	1.39
-0.53	-0.05	-0.96	-2.29	0.31	2.22
-0.52	-0.04	-0.98	-9.66	0.23	6.74
-0.52	-0.04	-0.97	-5.44	0.8	3.91
-0.51	-0.04	-0.98	-4.14	0.4	3.42
-0.52	-0.04	-0.97	2.6	0.45	-0.39
-0.53	-0.04	-0.97	9.3	-0.18	-4.96
-0.52	-0.04	-0.97	0.14	-0.58	1.29
-0.53	-0.04	-0.97	-1.85	-0.42	1.35
-0.52	-0.04	-0.97	-14.87	-0.3	9.07
-0.5	-0.02	-0.97	-39.04	2.35	23.9
-0.52	0.01	-1.03	-5.07	8.16	-0.18
-0.83	0.05	-0.81	38.52	-2.67	-22.59
-0.51	-0.05	-0.97	-36.82	-1.78	15.97
-0.62	-0.07	-0.87	84.75	-0.87	-52.5
-0.41	-0.03	-1.04	-52.6	1.22	35.56
-0.42	-0.04	-1.02	-4.67	4.48	8.6
0.01	-0.1	-1.42	37.16	-17.23	-21.09
-1.69	-0.63	-0.5	9.48	-125.08	-17.34
-2	0.54	1.63	374.01	498.97	-495.48
-0.95	-0.34	-0.21	-165.24	-501.57	-495.48
0.26	0.03	0.5	136.21	387.64	-495.48
-0.48	0.02	0.27	107.51	-448.52	-495.48
2	-0.87	2	-11.13	-501.57	-495.48
-2	-2	2	470.93	-40.33	104.66
-1.7	0.22	-0.68	208.32	35.55	-177.13
-1.18	0.12	-0.33	28.82	10.77	-16.26
-0.69	0.17	-0.64	-22.76	4.08	43.62
-0.66	0.1	-0.88	-29.5	8.55	36.86
-0.9	0.12	-0.88	-62.63	62.6	22.52
-0.96	1.3	-1.36	190.17	-219.4	-151.81
-0.2	0	-1.19	-34.87	22.77	37.78
-0.54	0.03	-1.01	-7.57	-6.18	2.57
-0.99	0.23	-0.71	-17.56	-0.93	2.6
-0.92	0.09	-0.61	1.98	0.42	-4.38
-0.67	0.08	-0.85	-24.99	3.48	24.65
-0.66	0.1	-0.88	7.57	-1.68	-7.78
-0.7	0.08	-0.83	7.21	-1.43	-6.01
-0.71	0.09	-0.84	-3.02	2.54	2.81
-0.67	0.1	-0.86	17.91	-1.29	-16.3
-0.7	0.06	-0.84	7.13	-0.99	-6.79
-0.67	0.07	-0.86	-8.38	1.64	7.99
