# Supplementary material for: The classification of skateboarding tricks via transfer learning pipelines
Source: PeerJ Comput Sci. 2021 Aug 18;7:e680. doi: 10.7717/peerj-cs.680 (PMC8384043; doi:10.7717/peerj-cs.680)
Supplement: Supplemental Information 2 [file peerj-cs-07-680-s002.zip › PeerJ-RAWDATA/PS (5).csv]

ax	ay	az	gx	gy	gz
0	0	0	0	0	0
-0.71	-0.02	-0.82	3.72	-0.52	-3.32
-0.67	-0.03	-0.85	7.14	-0.58	-6.53
-0.7	-0.04	-0.83	3.01	0.06	-1.89
-0.69	-0.04	-0.84	-0.6	0	0.81
-0.7	-0.04	-0.83	-0.41	0.22	0.69
-0.68	-0.03	-0.84	0.5	0.17	0.2
-0.69	-0.04	-0.85	-1.04	0.13	1.85
-0.71	-0.03	-0.83	-0.15	0.05	1.29
-0.7	-0.04	-0.83	2.41	-0.12	-1.75
-0.7	-0.04	-0.83	3.82	-0.27	-2.99
-0.7	-0.04	-0.84	2.79	-0.04	-2.3
-0.68	-0.04	-0.85	-0.49	0.16	1.49
-0.71	-0.04	-0.83	0.14	-0.3	0.33
-0.7	-0.05	-0.83	3.59	-0.47	-2.41
-0.69	-0.05	-0.84	2.61	-0.3	-1.95
-0.69	-0.05	-0.84	2.38	-0.33	-1.8
-0.7	-0.06	-0.84	3.47	-0.03	-2.73
-0.69	-0.06	-0.85	1.53	-0.3	-0.55
-0.69	-0.06	-0.83	3.71	-0.81	-3.05
-0.7	-0.08	-0.83	3.82	-0.01	-3.86
-0.7	-0.08	-0.84	-17.82	1.36	17.29
-0.68	-0.03	-0.86	-52.53	5.85	49.9
-0.69	0.03	-0.85	-2.69	-3.58	3.32
-0.82	0.07	-0.75	8.2	4.68	-8.22
-0.63	-0.05	-0.84	28.6	16.08	-21.42
-0.62	-0.02	-0.9	14.55	-4.26	-10.27
-0.78	-0.14	-0.75	37.24	-0.45	-39.26
-0.48	-0.07	-1.04	-13.31	3.29	14.2
-0.57	-0.06	-0.96	-13.69	1.3	17.41
-0.22	-0.03	-1.32	4.69	7.19	29.23
-1.15	-0.48	-0.4	-38.95	67.16	20.97
-1.25	-0.13	2	235.24	498.97	-495.48
1.32	-0.54	2	-411.54	352.64	-495.48
-0.3	-0.27	0.33	-145.28	-439.66	-495.48
-0.54	0.04	0.36	-179.57	-270	-495.48
2	-2	1.44	-259.76	-412.33	-495.48
2	0.95	2	502.44	-501.57	-428.55
0.17	-0.27	-0.77	144.64	195.88	28.77
-1.23	-0.31	-0.18	200.64	56.16	-91.95
-0.65	-0.54	-0.76	105.36	47.94	-64.67
-0.49	-0.66	-0.65	31.59	-15.17	-34.27
-0.57	-0.63	-0.35	-137.1	19.74	130.1
-0.84	-0.36	-0.54	-98.58	2.28	79.73
-0.49	-0.85	-0.18	10.84	-156.35	-88.13
-0.68	-0.47	-0.08	-4.95	-31.95	15.79
-0.7	-0.32	-0.72	-104.47	13.61	108.42
-0.47	-0.36	-0.5	-366.64	49.53	378.08
0.3	1.04	-1.65	127.24	-30.41	-242.9
0.42	-0.38	-0.65	77.47	-64.84	-120.33
-0.82	0	-0.81	3.6	3.12	18.17
-0.86	-0.03	-0.9	-10.66	7.38	16.55
-0.73	-0.03	-0.86	-2.43	-2	-11.74
-0.71	0.01	-0.91	3.28	-3.39	4.62
-0.85	0.06	-0.9	2.35	-8.85	-8.42
