# Supplementary material for: The classification of skateboarding tricks via transfer learning pipelines
Source: PeerJ Comput Sci. 2021 Aug 18;7:e680. doi: 10.7717/peerj-cs.680 (PMC8384043; doi:10.7717/peerj-cs.680)
Supplement: Supplemental Information 2 [file peerj-cs-07-680-s002.zip › PeerJ-RAWDATA/PS (6).csv]

0.0	0.0	0.0	0.0	0.0	0.0
-0.26	0.05	-1.08	13.76	-0.23	-0.59
-0.25	0.03	-1.09	22.79	-1.86	-4.77
-0.27	0.01	-1.08	9.4	0.0	-2.56
-0.24	0.02	-1.09	-3.47	2.09	-0.03
-0.25	0.02	-1.09	-3.73	-2.03	2.14
-0.25	0.02	-1.08	-15.05	0.75	6.37
-0.27	0.05	-1.09	-13.51	3.85	2.16
-0.24	0.04	-1.08	3.85	-2.61	0.26
-0.25	0.04	-1.09	-1.3	1.51	0.03
-0.25	0.05	-1.09	-6.67	-0.03	2.55
-0.25	0.05	-1.09	2.43	-0.99	0.54
-0.26	0.04	-1.08	-0.5	0.37	1.35
-0.25	0.05	-1.08	-2.67	-0.82	1.32
-0.24	0.05	-1.08	2.06	0.4	0.02
-0.26	0.05	-1.08	14.87	-0.58	-2.36
-0.27	0.02	-1.07	27.74	-0.79	-4.91
-0.24	0.0	-1.09	3.77	0.95	-1.14
-0.23	0.0	-1.1	-31.51	-2.32	9.15
-0.27	0.06	-1.09	-51.15	4.28	10.8
-0.34	0.08	-1.04	-4.46	-3.74	1.23
-0.16	0.06	-1.09	-0.52	-3.19	1.3
0.08	0.26	-0.93	138.66	-61.48	-26.59
-0.45	-0.09	-1.28	161.31	80.98	-33.52
-0.24	0.02	-1.1	-76.02	-101.43	34.39
0.3698917496919511	-0.444298493347929	-1.0021186526988772	-12.46	37.44	-0.62
0.07596308445593664	0.2796762641296212	-0.9642019983834614	-1.54	7.32	21.06
0.7617415589661473	-0.9578202341694619	-1.2282106177538958	-57.62	-75.1	187.47
-2.205499680987093	-1.1471601903773436	-2.387447684543787	-258.53	498.97	-224.62
-0.14893825655647241	1.263530409436461	-0.3818482798601285	502.44	409.29	-495.48
-1.3633566495231753	0.45253288773855743	-0.8908523818964952	475.04864879121766	-199.38123541098207	-506.8418229667528
0.12943655100148327	-0.06846246648407746	0.6744130614128379	266.282720085929	-513.5792050623787	-459.33531979097353
2.207414782819819	2.23107975589068	2.3872467226387126	512.2067710533304	-84.36982291790977	-106.23146159093668
1.7022928728220932	2.0243511273599815	0.8068889057783757	275.5243484605662	515.8500503342575	520.361012947058
-1.2540746301648533	-0.510963812122295	-0.6240429862493058	318.6757321505467	-191.43626787465786	-53.40611911323783
-1.3850357263077893	-0.8624806338210819	-0.7508460075611145	96.33106094970074	30.95228889339438	-53.09860281008199
-1.6455323579018777	-0.3803096382387883	0.2538358255829665	-6.5283907543537865	-166.7071293184734	44.85208986304554
0.7269604566654807	0.19263786173627373	-1.8902155145840107	-39.53778687326179	531.6504868727469	190.5334533108466
-0.9653151816779497	-0.3390061124458922	-0.7010486234529191	-42.354851536929154	-261.79654243281436	-93.63500633216523
-0.543197360814895	-0.044553043421269006	-0.8417341436415584	-7.216004811429713	61.372994538821374	-48.435404331420756
-0.5322268296642491	-0.7347450094135045	-0.9128317083164338	-16.78	-4.7	18.55
-0.72	-0.05	-1.21	-79.15	-22.76	45.47
-0.72	-0.18	-0.91	-18.69	3.58	12.19
-0.53	-0.14	-0.97	-71.33	21.73	56.77
-0.52	-0.06	-0.98	-93.97	22.58	72.45
-0.48	-0.07	-1.08	-153.31	1.53	86.65
-0.63	0.05	-0.99	16.01	-9.05	-20.07
-0.54	0.17	-0.91	-36.84	2.93	21.53
