# Supplementary material for: The classification of skateboarding tricks via transfer learning pipelines
Source: PeerJ Comput Sci. 2021 Aug 18;7:e680. doi: 10.7717/peerj-cs.680 (PMC8384043; doi:10.7717/peerj-cs.680)
Supplement: Supplemental Information 2 [file peerj-cs-07-680-s002.zip › PeerJ-RAWDATA/PS (7).csv]

0.0	0.0	0.0	0.0	0.0	0.0
-0.51	-0.07	-0.97	2.29	0.31	-0.94
-0.51	-0.07	-0.97	2.72	0.34	-1.23
-0.52	-0.08	-0.97	5.56	-1.13	-3.43
-0.51	-0.08	-0.97	5.97	-0.39	-2.76
-0.51	-0.09	-0.97	1.71	0.19	0.07
-0.52	-0.09	-0.97	-0.49	-0.18	1.04
-0.51	-0.09	-0.97	-2.18	-0.16	1.73
-0.51	-0.09	-0.97	-5.63	1.21	4.19
-0.53	-0.08	-0.97	-3.42	0.35	2.36
-0.51	-0.08	-0.97	-0.55	0.19	1.56
-0.52	-0.08	-0.97	-2.17	0.9	2.31
-0.51	-0.08	-0.97	-2.93	0.43	2.16
-0.52	-0.08	-0.97	-2.18	0.23	2.52
-0.5	-0.07	-0.97	-2.24	0.95	2.34
-0.52	-0.07	-0.97	3.28	-0.18	-0.36
-0.51	-0.08	-0.98	5.65	-0.74	-1.95
-0.52	-0.08	-0.97	-13.88	0.28	7.87
-0.51	-0.06	-0.99	-43.54	0.11	25.56
-0.54	0.02	-0.98	-55.37	0.26	26.33
-0.51	0.06	-0.96	1.28	-0.04	1.47
-0.44	0.05	-1.01	5.18	-18.67	-14.91
-0.46	0.01	-1.01	16.41	-0.49	-17.31
-0.61	-0.05	-0.96	20.85	0.84	-4.41
-0.59	-0.05	-0.93	-8.87	3.44	2.68
-0.3297418885319666	-0.41338447907685405	-0.9074189486032311	-30.58	-3.02	19.29
-0.7193806863939811	0.07140700687304512	-1.3374005600985823	-5.04	0.68	4.42
-0.7750105248065431	-0.31296658901409596	-1.5421717643480175	-107.13	83.9	106.51
-1.8641674074665193	-2.0431317511690925	-2.344312221422487	-268.92	413.27	-258.62
-1.3033686794714003	-1.0408597008663685	1.5171044209841196	502.44	498.97	-495.48
-0.3863405738142496	1.2506008527700145	-1.0054822611084864	-84.7878245596121	-457.9122715875718	-463.435251266848
-0.9558605871847576	0.0325011799819902	0.04974140466409515	29.79093900861968	-511.01253222891177	-545.4181029581702
0.4711147887609858	-0.8931042947081343	0.5404771853445794	-498.81434562341934	244.32627320207718	-103.7604863879942
2.474831446500584	2.3136005037036833	1.6882880232026736	-484.0520350918089	496.84502172759636	500.9270089505408
-1.189046047162635	-0.4357052534413595	-0.6717068785198113	69.939166035042	-14.973743836544688	-112.43045035612808
-0.6613092814841919	0.14542696171701952	-0.7062723695531817	101.51744247306817	-10.83824555798141	-37.9493234565792
-0.19653237583983613	0.37697196253108356	-1.586187321458913	-154.36700997275582	6.815952318155075	81.98682478241474
-1.0212927433053598	-0.40445270948396095	-0.6015979866047455	-38.77185821689104	-4.236508162148258	-15.206496116774751
-1.393106508279799	0.7702191560273786	-0.9471275754968143	140.31440958675995	-387.1275833416396	-198.06483873551417
-0.7779366841159284	0.060066276858636	-0.9815049834870732	79.08735165642884	37.263421822444386	-59.32078348594224
-0.09956595808246949	0.22759596076343538	-1.2878347353183441	18.69	-20.32	-26.53
-0.49	0.04	-0.99	-22.18	3.42	14.75
-0.48	0.05	-0.99	5.14	-0.58	-1.83
-0.54	0.04	-0.98	5.77	-1.63	-4.42
-0.59	0.05	-0.92	-11.02	1.42	7.97
-0.53	0.05	-0.97	0.06	1.96	2.43
-0.52	0.04	-0.97	2.79	-1.34	-1.22
-0.52	0.05	-0.95	-11.69	1.8	8.31
-0.54	0.07	-0.95	-8.38	0.4	5.5
