# Supplementary material for: The classification of skateboarding tricks via transfer learning pipelines
Source: PeerJ Comput Sci. 2021 Aug 18;7:e680. doi: 10.7717/peerj-cs.680 (PMC8384043; doi:10.7717/peerj-cs.680)
Supplement: Supplemental Information 2 [file peerj-cs-07-680-s002.zip › PeerJ-RAWDATA/PS (8).csv]

0.0	0.0	0.0	0.0	0.0	0.0
-0.53	-0.05	-0.96	-3.33	0.55	3.21
-0.55	-0.05	-0.96	-0.43	0.34	1.93
-0.55	-0.06	-0.97	0.49	0.58	0.51
-0.54	-0.05	-0.96	-0.06	0.54	0.69
-0.54	-0.05	-0.96	1.21	0.32	0.43
-0.54	-0.06	-0.96	-1.28	0.19	1.38
-0.54	-0.05	-0.96	-2.67	-0.35	2.22
-0.53	-0.05	-0.97	-2.49	0.69	3.06
-0.54	-0.05	-0.95	-0.63	0.98	1.55
-0.53	-0.05	-0.96	-0.66	-0.12	0.62
-0.54	-0.06	-0.96	-8.57	1.01	6.52
-0.54	-0.03	-0.96	-1.76	0.29	1.56
-0.54	-0.05	-0.96	5.22	0.22	-2.41
-0.55	-0.05	-0.96	7.79	-0.45	-4.42
-0.54	-0.06	-0.95	-0.21	0.02	0.8
-0.53	-0.05	-0.96	1.66	0.37	-0.5
-0.54	-0.05	-0.95	2.55	-0.71	-1.81
-0.55	-0.06	-0.95	5.28	-0.36	-2.12
-0.52	-0.06	-0.97	-27.63	0.35	16.66
-0.52	-0.02	-0.97	-40.4	2.92	27.27
-0.43	0.0	-0.95	-15.07	9.71	8.57
-0.37	-0.07	-1.09	12.56	1.51	-11.52
-0.62	-0.04	-0.89	18.44	-1.23	-10.8
-0.51	-0.07	-0.98	14.75	-0.82	-10.5
-0.3672341383505764	0.02764675837781476	-1.108493877538344	-11.82	0.93	10.34
0.16299010847942436	0.20913087900470845	-0.8906870416138591	-7.3	1.44	10.2
0.4748748046608661	-0.3196147930482145	-1.7543032511637517	20.35	-14.61	12.29
-2.060598237972819	-1.5275803125652199	-2.01502908093061	-367.6	226.97	163.39
1.5674156557669772	1.7090735764851455	1.8094216983478075	502.44	498.97	-495.48
-0.35334663237926334	-0.618013897184599	1.8283666812529742	51.91402083574782	465.57653671502624	-514.5762201660467
-0.30911742718659013	0.1722490811967043	-0.02327161691132043	-87.89676242395672	-97.84948295393154	-478.84006782723935
-0.7308392088130095	-0.3651599255708398	0.23964631039228973	-147.9636545312626	-501.5529025128542	-468.736207785317
1.6206826826021556	1.5656132340399127	-2.3262744092589056	-516.250944810729	453.0854265969129	232.29791184558684
-1.6350154266294599	0.24232275088675795	-0.14696909745444486	-68.42357011630179	-103.75202911886625	14.136357161652708
-0.7151415189699026	0.648021418880376	-0.690872521930563	53.29485146934321	46.97221107721794	-10.434562813986133
-1.0781141873532198	0.06316751648065441	-0.8941218366360638	4.802678812628354	-39.594229457705296	-1.5922413109202758
-0.2530239674727517	0.4628156702801923	-0.9758688861785453	73.0729888556048	-11.228953416797182	-5.662388608840121
-0.27237170335535854	-0.1673482973994282	-1.0110253098420752	-22.32993631008041	-42.08738181323109	-14.770999543097648
-0.17482451828214868	-0.1852319208791432	-0.6394354615246484	47.11084065205341	-13.287481876442982	24.990618657990076
-0.5660850984555669	0.16244867984118097	-0.5868407236032716	-6.95	0.2	1.56
-0.56	0.11	-0.95	22.37	-0.49	-11.64
-0.47	0.09	-1.0	-12.61	3.68	9.97
-0.57	0.1	-0.92	3.48	-1.2	-2.85
-0.53	0.09	-0.97	-14.72	0.84	10.42
-0.37	0.11	-1.09	-35.69	-0.21	20.0
-0.56	0.16	-0.95	13.45	-1.87	-11.34
