# Supplementary material for: The classification of skateboarding tricks via transfer learning pipelines
Source: PeerJ Comput Sci. 2021 Aug 18;7:e680. doi: 10.7717/peerj-cs.680 (PMC8384043; doi:10.7717/peerj-cs.680)
Supplement: Supplemental Information 2 [file peerj-cs-07-680-s002.zip › PeerJ-RAWDATA/PS (9).csv]

0.0	0.0	0.0	0.0	0.0	0.0
-0.52	-0.02	-0.97	8.98	-0.41	-5.57
-0.52	-0.02	-0.97	6.69	-0.41	-3.72
-0.53	-0.02	-0.97	9.83	-0.56	-4.99
-0.51	-0.04	-0.98	5.24	-0.42	-2.48
-0.52	-0.04	-0.98	-0.23	0.02	0.87
-0.53	-0.05	-0.98	1.33	0.29	0.54
-0.53	-0.05	-0.98	3.69	-0.12	-1.63
-0.52	-0.05	-0.97	5.4	-0.18	-2.67
-0.52	-0.05	-0.97	3.22	-0.41	-1.57
-0.51	-0.06	-0.98	-0.2	0.46	1.39
-0.53	-0.05	-0.96	-2.29	0.31	2.22
-0.52	-0.04	-0.98	-9.66	0.23	6.74
-0.52	-0.04	-0.97	-5.44	0.8	3.91
-0.51	-0.04	-0.98	-4.14	0.4	3.42
-0.52	-0.04	-0.97	2.6	0.45	-0.39
-0.53	-0.04	-0.97	9.3	-0.18	-4.96
-0.52	-0.04	-0.97	0.14	-0.58	1.29
-0.53	-0.04	-0.97	-1.85	-0.42	1.35
-0.52	-0.04	-0.97	-14.87	-0.3	9.07
-0.5	-0.02	-0.97	-39.04	2.35	23.9
-0.52	0.01	-1.03	-5.07	8.16	-0.18
-0.83	0.05	-0.81	38.52	-2.67	-22.59
-0.51	-0.05	-0.97	-36.82	-1.78	15.97
-0.62	-0.07	-0.87	84.75	-0.87	-52.5
-0.041879205875058945	-0.118443762557178	-0.8002844428666039	-52.6	1.22	35.56
-0.652582572158193	-0.4211082919051245	-1.4865946965152106	-4.67	4.48	8.6
-0.32642054651486174	-0.14249088072066765	-1.6522671508608118	37.16	-17.23	-21.09
-1.2271250716776234	-1.118667061061909	-0.05333253074701816	9.48	-125.08	-17.34
-1.8049180786105277	0.33354973166695334	2.0050838397388002	374.01	498.97	-495.48
-0.8523518460251571	0.13797559823655808	-0.35158571277065875	-191.009340415188	-467.4195792561799	-512.5614060376837
0.27508401347312395	0.02069508253712457	0.4530120348659321	112.09449561244996	422.19952951675106	-475.3239784377191
-0.06784715673050734	-0.24837772524021398	0.16588481883923656	72.16494227525453	-459.5272159998142	-505.9546771564531
2.1823218183057196	-0.6393958328681518	2.276483336391382	-14.567279136752026	-530.0884652018232	-488.5937855196622
-2.496552080264177	-2.201359552242417	1.6066176232652147	472.99957869779763	-78.1035686467025	138.1855969594456
-1.3560368762286297	0.3026607499204158	-0.8406537320154676	253.89165179883383	67.17870846440628	-223.7345933847632
-1.1899563406344584	0.13823729108308858	-0.7819560252610702	77.92618669055955	38.41894753115734	25.26008641097133
-0.6955701938004265	0.6447698712986583	-0.8934939053125489	-7.093133781553799	-3.3158062229554	10.69808496531705
-0.6402283303369395	0.3088303445260392	-1.2997461038944205	17.117475509784356	32.25867730870873	75.3243008741343
-1.0941967208880392	0.3602936060775396	-0.6107125468181591	-27.011654262132787	24.10598698116918	33.58672248095844
-1.2624141436793939	0.9410432364486766	-1.1755810387043022	190.17	-219.4	-151.81
-0.2	0.0	-1.19	-34.87	22.77	37.78
-0.54	0.03	-1.01	-7.57	-6.18	2.57
-0.99	0.23	-0.71	-17.56	-0.93	2.6
-0.92	0.09	-0.61	1.98	0.42	-4.38
-0.67	0.08	-0.85	-24.99	3.48	24.65
-0.66	0.1	-0.88	7.57	-1.68	-7.78
-0.7	0.08	-0.83	7.21	-1.43	-6.01
-0.71	0.09	-0.84	-3.02	2.54	2.81
-0.67	0.1	-0.86	17.91	-1.29	-16.3
-0.7	0.06	-0.84	7.13	-0.99	-6.79
-0.67	0.07	-0.86	-8.38	1.64	7.99
